# Supplementary material for: Oleanolic acid ethanol monosolvate
Source: Acta Crystallogr Sect E Struct Rep Online. 2010 Oct 9;66(Pt 11):o2790. doi: 10.1107/S1600536810039929 (PMC3009164; doi:10.1107/S1600536810039929)
Supplement: Supplementary file 1 [file e-66-o2790-sup1.cif]

##############################################################################
###                                                                        ###
###        Electronic paper (Acta Crystallographica Section E)             ###
###                                                                        ###
##############################################################################
#                                                                            #
# This CIF contains the data in a paper accepted for publication in Acta     #
# Crystallographica Section E. It conforms to the requirements of Notes      #
# for Authors for Section E, and has been peer reviewed under the auspices   #
# of the IUCr Commission on Journals.                                        #
#                                                                            #
# Full details of the Crystallographic Information File format               #
# are given in the paper "The Crystallographic Information File (CIF):       #
# a New Standard Archive File for Crystallography" by S. R. Hall, F. H.      #
# Allen and I. D. Brown [Acta Cryst. (1991), A47, 655-685].                  #
#                                                                            #
# The current version of the core CIF dictionary is obtainable from          #
# ftp://ftp.iucr.org/pub/cif_core.dic. The current version number is 2.4.    #
#                                                                            #
# Software is freely available for graphical display of the structure(s) in  #
# this CIF.  For information consult the CIF home page http://www.iucr.org/  #
# cif/home.html                                                              #
#                                                                            #
# This file may be used for bona fide research purposes within the           #
# scientific community so long as proper attribution is given to the journal # 
# article from which it was obtained.                                        #
#                                                                            #
##############################################################################
                                             
data_I
_audit_creation_method     SHELXL-97
_chemical_name_systematic
;
3\b-hydroxyolean-12-en-28-oic acid ethanol monosolvate
;
_chemical_name_common     'oleanolic acid ethanolate'
_chemical_formula_moiety     'C30 H48 O3, C2 H6 O'
_chemical_formula_sum     'C32 H54 O4'
_chemical_formula_iupac     'C30 H48 O3, C2 H6 O'
_chemical_formula_weight     502.75
_chemical_melting_point_gt     582
_chemical_melting_point_lt     583
_symmetry_cell_setting     monoclinic
_symmetry_space_group_name_H-M     'P 21'
_symmetry_space_group_name_Hall     'P 2yb'
loop_
    _symmetry_equiv_pos_as_xyz
    'x, y, z'
    '-x, y+1/2, -z'
_cell_length_a     16.3616(14)
_cell_length_b     7.2587(5)
_cell_length_c     25.786(2)
_cell_angle_alpha     90.00
_cell_angle_beta     107.500(9)
_cell_angle_gamma     90.00
_cell_volume     2920.7(4)
_cell_formula_units_Z     4
_cell_measurement_reflns_used     11811
_cell_measurement_theta_min     2.8295
_cell_measurement_theta_max     75.1765
_cell_measurement_temperature     130(2)
_exptl_crystal_description     prism
_exptl_crystal_colour     colourless
_exptl_crystal_size_max     0.34
_exptl_crystal_size_mid     0.11
_exptl_crystal_size_min     0.08
_exptl_crystal_density_diffrn     1.143
_exptl_crystal_density_meas     ?
_exptl_crystal_density_method     'not measured'
_exptl_crystal_F_000     1112
_exptl_absorpt_coefficient_mu     0.565
_exptl_absorpt_correction_type     multi-scan
_exptl_absorpt_process_details
;
(CrysAlis Pro; Oxford Diffraction, 2007)
;
_exptl_absorpt_correction_T_min     0.90079
_exptl_absorpt_correction_T_max     1.00000
_exptl_special_details
;
;
_diffrn_ambient_temperature     130(2)
_diffrn_radiation_type     'Cu K\a'
_diffrn_radiation_wavelength     1.54184
_diffrn_radiation_source     'SuperNova (Cu) X-ray Source'
_diffrn_radiation_monochromator     'mirror'
_diffrn_measurement_device_type     'Oxford Diffraction SuperNova Atlas'
_diffrn_measurement_method     '\w scans'
_diffrn_detector_area_resol_mean     10.5357
_diffrn_reflns_number     21878
_diffrn_reflns_av_R_equivalents     0.0251
_diffrn_reflns_av_sigmaI/netI     0.0205
_diffrn_reflns_theta_min     8.89
_diffrn_reflns_theta_max     72.12
_diffrn_reflns_theta_full     72.12
_diffrn_measured_fraction_theta_max     0.992
_diffrn_measured_fraction_theta_full     0.992
_diffrn_reflns_limit_h_min     -20
_diffrn_reflns_limit_h_max     19
_diffrn_reflns_limit_k_min     -8
_diffrn_reflns_limit_k_max     8
_diffrn_reflns_limit_l_min     -23
_diffrn_reflns_limit_l_max     31
_diffrn_standards_number     ?
_diffrn_standards_interval_count     ?
_diffrn_standards_interval_time     ?
_diffrn_standards_decay_%     ?
_refine_special_details
;
Refinement of <i>F</i>^2^ against ALL reflections. The weighted <i>R</i>-factor
<i>wR</i> and goodness of fit <i>S</i> are based on <i>F</i>^2^, conventional
<i>R</i>-factors <i>R</i> are based on <i>F</i>, with <i>F</i> set to zero for
negative <i>F</i>^2^. The threshold expression of <i>F</i>^2^ >
\s(<i>F</i>^2^) is used only for calculating <i>R</i>-factors(gt) <i>etc</i>.
and is not relevant to the choice of reflections for refinement.
<i>R</i>-factors based on <i>F</i>^2^ are statistically about twice as large
as those based on <i>F</i>, and <i>R</i>- factors based on ALL data will be
even larger.
;
_reflns_number_total     11079
_reflns_number_gt     10744
_reflns_threshold_expression     I>2\s(I)
_refine_ls_structure_factor_coef     Fsqd
_refine_ls_matrix_type     full
_refine_ls_R_factor_all     0.0389
_refine_ls_R_factor_gt     0.0374
_refine_ls_wR_factor_gt     0.1103
_refine_ls_wR_factor_ref     0.1142
_refine_ls_goodness_of_fit_ref     1.093
_refine_ls_restrained_S_all     1.093
_refine_ls_number_reflns     11079
_refine_ls_number_parameters     732
_refine_ls_number_restraints     1
_refine_ls_hydrogen_treatment     mixed
_refine_ls_weighting_scheme     calc
_refine_ls_weighting_details
         'calc w=1/[\s^2^(Fo^2^)+(0.0678P)^2^+0.6434P] where P=(Fo^2^+2Fc^2^)/3'
_atom_sites_solution_hydrogens     geom
_atom_sites_solution_primary     direct
_atom_sites_solution_secondary     difmap
_refine_ls_shift/su_max     0.001
_refine_ls_shift/su_mean     0.000
_refine_diff_density_max     0.217
_refine_diff_density_min     -0.200
_refine_ls_extinction_method     none
_refine_ls_extinction_coef     ?
_refine_ls_abs_structure_details     'Flack (1983), 4907 Friedel pairs'
_refine_ls_abs_structure_Flack     0.01(13)
loop_
    _atom_type_symbol
    _atom_type_description
    _atom_type_scat_dispersion_real
    _atom_type_scat_dispersion_imag
    _atom_type_scat_source
    'C' 'C' 0.0181 0.0091
                         'International Tables Vol C Tables 4.2.6.8 and 6.1.1.4'
    'H' 'H' 0.0000 0.0000
                         'International Tables Vol C Tables 4.2.6.8 and 6.1.1.4'
    'O' 'O' 0.0492 0.0322
                         'International Tables Vol C Tables 4.2.6.8 and 6.1.1.4'
_computing_data_collection
;
CrysAlis Pro (Oxford Diffraction, 2007)
;
_computing_cell_refinement
;
CrysAlis Pro (Oxford Diffraction, 2007)
;
_computing_data_reduction
;
CrysAlis Pro (Oxford Diffraction, 2007)
;
_computing_structure_solution     'SHELXS97 (Sheldrick, 2008)'
_computing_structure_refinement     'SHELXL97 (Sheldrick, 2008)'
_computing_molecular_graphics     'ORTEP-3 for Windows (Farrugia, 1997)'
_computing_publication_material
;
WinGX (Farrugia, 1999) and PLATON (Spek, 2009)
;
loop_
    _atom_site_type_symbol
    _atom_site_label
    _atom_site_fract_x
    _atom_site_fract_y
    _atom_site_fract_z
    _atom_site_U_iso_or_equiv
    _atom_site_adp_type
    _atom_site_calc_flag
    _atom_site_refinement_flags
    _atom_site_occupancy
    _atom_site_disorder_assembly
    _atom_site_disorder_group
    O O1A 0.90339(8) 0.6221(2) 0.57647(5) 0.0313(3) Uani d . 1 . .
    O O2A 0.77763(8) 0.93170(18) 0.96632(5) 0.0301(3) Uani d . 1 . .
    O O3A 0.70930(8) 1.18974(18) 0.93395(5) 0.0316(3) Uani d . 1 . .
    C C1A 0.86540(10) 0.5160(2) 0.70946(6) 0.0238(3) Uani d . 1 . .
    H H1A 0.8969 0.4346 0.7384 0.029 Uiso calc R 1 . .
    H H1B 0.8074 0.4688 0.6956 0.029 Uiso calc R 1 . .
    C C2A 0.90733(10) 0.5118(2) 0.66370(7) 0.0256(3) Uani d . 1 . .
    H H2A 0.9673 0.5452 0.6782 0.031 Uiso calc R 1 . .
    H H2B 0.9042 0.3879 0.6491 0.031 Uiso calc R 1 . .
    C C3A 0.86311(10) 0.6437(3) 0.61866(6) 0.0249(3) Uani d . 1 . .
    H H3A 0.8032 0.6049 0.6039 0.030 Uiso calc R 1 . .
    C C4A 0.86382(10) 0.8445(2) 0.63751(6) 0.0229(3) Uani d . 1 . .
    C C5A 0.82363(9) 0.8450(2) 0.68520(6) 0.0208(3) Uani d . 1 . .
    H H5A 0.7647 0.8019 0.6688 0.025 Uiso calc R 1 . .
    C C6A 0.81396(10) 1.0361(2) 0.70722(6) 0.0232(3) Uani d . 1 . .
    H H6A 0.7964 1.1231 0.6774 0.028 Uiso calc R 1 . .
    H H6B 0.8686 1.0764 0.7315 0.028 Uiso calc R 1 . .
    C C7A 0.74730(10) 1.0319(2) 0.73782(6) 0.0231(3) Uani d . 1 . .
    H H7A 0.6918 1.0038 0.7123 0.028 Uiso calc R 1 . .
    H H7B 0.7438 1.1534 0.7526 0.028 Uiso calc R 1 . .
    C C8A 0.76693(10) 0.8902(2) 0.78446(6) 0.0201(3) Uani d . 1 . .
    C C9A 0.79544(10) 0.7030(2) 0.76614(6) 0.0202(3) Uani d . 1 . .
    H H9A 0.7433 0.6517 0.7407 0.024 Uiso calc R 1 . .
    C C10A 0.86222(10) 0.7093(2) 0.73320(6) 0.0202(3) Uani d . 1 . .
    C C11A 0.81932(11) 0.5671(2) 0.81433(7) 0.0261(3) Uani d . 1 . .
    H H11A 0.8131 0.4423 0.8002 0.031 Uiso calc R 1 . .
    H H11B 0.8791 0.5850 0.8348 0.031 Uiso calc R 1 . .
    C C12A 0.76539(10) 0.5886(2) 0.85225(6) 0.0231(3) Uani d . 1 . .
    H H12A 0.7752 0.5053 0.8809 0.028 Uiso calc R 1 . .
    C C13A 0.70544(10) 0.7145(2) 0.84866(6) 0.0202(3) Uani d . 1 . .
    C C14A 0.68265(10) 0.8523(2) 0.80123(6) 0.0210(3) Uani d . 1 . .
    C C15A 0.64668(11) 1.0357(2) 0.81549(6) 0.0236(3) Uani d . 1 . .
    H H15A 0.6943 1.1151 0.8338 0.028 Uiso calc R 1 . .
    H H15B 0.6148 1.0963 0.7820 0.028 Uiso calc R 1 . .
    C C16A 0.58848(10) 1.0150(2) 0.85147(6) 0.0229(3) Uani d . 1 . .
    H H16A 0.5370 0.9491 0.8316 0.027 Uiso calc R 1 . .
    H H16B 0.5716 1.1361 0.8604 0.027 Uiso calc R 1 . .
    C C17A 0.63323(10) 0.9107(2) 0.90410(6) 0.0216(3) Uani d . 1 . .
    C C18A 0.65581(10) 0.7139(2) 0.89009(6) 0.0202(3) Uani d . 1 . .
    H H18A 0.6937 0.6606 0.9236 0.024 Uiso calc R 1 . .
    C C19A 0.57587(10) 0.5889(2) 0.87175(6) 0.0231(3) Uani d . 1 . .
    H H19A 0.5396 0.6318 0.8368 0.028 Uiso calc R 1 . .
    H H19B 0.5941 0.4646 0.8668 0.028 Uiso calc R 1 . .
    C C20A 0.52282(10) 0.5835(2) 0.91188(6) 0.0242(3) Uani d . 1 . .
    C C21A 0.49777(11) 0.7811(2) 0.92099(7) 0.0252(3) Uani d . 1 . .
    H H21A 0.4611 0.8302 0.8869 0.030 Uiso calc R 1 . .
    H H21B 0.4652 0.7802 0.9468 0.030 Uiso calc R 1 . .
    C C22A 0.57532(11) 0.9061(2) 0.94220(7) 0.0247(3) Uani d . 1 . .
    H H22A 0.6090 0.8638 0.9779 0.030 Uiso calc R 1 . .
    H H22B 0.5559 1.0301 0.9461 0.030 Uiso calc R 1 . .
    C C23A 0.80474(11) 0.9573(3) 0.59050(6) 0.0292(4) Uani d . 1 . .
    H H23A 0.8218 0.9398 0.5583 0.044 Uiso calc R 1 . .
    H H23B 0.8090 1.0855 0.6001 0.044 Uiso calc R 1 . .
    H H23C 0.7466 0.9169 0.5838 0.044 Uiso calc R 1 . .
    C C24A 0.95432(11) 0.9281(3) 0.65146(7) 0.0281(4) Uani d . 1 . .
    H H24A 0.9948 0.8453 0.6748 0.042 Uiso calc R 1 . .
    H H24B 0.9554 1.0438 0.6697 0.042 Uiso calc R 1 . .
    H H24C 0.9693 0.9473 0.6186 0.042 Uiso calc R 1 . .
    C C25A 0.95356(10) 0.7606(2) 0.76792(6) 0.0241(3) Uani d . 1 . .
    H H25A 0.9662 0.7012 0.8027 0.036 Uiso calc R 1 . .
    H H25B 0.9576 0.8917 0.7729 0.036 Uiso calc R 1 . .
    H H25C 0.9939 0.7209 0.7498 0.036 Uiso calc R 1 . .
    C C26A 0.83793(10) 0.9721(2) 0.83296(6) 0.0243(3) Uani d . 1 . .
    H H26A 0.8864 1.0052 0.8213 0.037 Uiso calc R 1 . .
    H H26B 0.8550 0.8824 0.8615 0.037 Uiso calc R 1 . .
    H H26C 0.8164 1.0798 0.8462 0.037 Uiso calc R 1 . .
    C C27A 0.60956(10) 0.7624(3) 0.75467(6) 0.0243(3) Uani d . 1 . .
    H H27A 0.6228 0.6351 0.7511 0.036 Uiso calc R 1 . .
    H H27B 0.6044 0.8255 0.7211 0.036 Uiso calc R 1 . .
    H H27C 0.5564 0.7714 0.7631 0.036 Uiso calc R 1 . .
    C C28A 0.71465(10) 1.0086(2) 0.93722(6) 0.0226(3) Uani d . 1 . .
    C C29A 0.44085(12) 0.4713(3) 0.88732(8) 0.0340(4) Uani d . 1 . .
    H H29A 0.4083 0.4665 0.9127 0.051 Uiso calc R 1 . .
    H H29B 0.4557 0.3486 0.8796 0.051 Uiso calc R 1 . .
    H H29C 0.4072 0.5287 0.8543 0.051 Uiso calc R 1 . .
    C C30A 0.57331(12) 0.4954(3) 0.96598(7) 0.0299(4) Uani d . 1 . .
    H H30A 0.6275 0.5566 0.9800 0.045 Uiso calc R 1 . .
    H H30B 0.5827 0.3674 0.9603 0.045 Uiso calc R 1 . .
    H H30C 0.5414 0.5070 0.9915 0.045 Uiso calc R 1 . .
    O O1B 0.81330(9) 0.66050(18) 0.04267(5) 0.0304(3) Uani d . 1 . .
    O O2B 0.79977(8) 0.7474(2) 0.47278(5) 0.0320(3) Uani d . 1 . .
    O O3B 0.71731(10) 0.4977(2) 0.45176(6) 0.0428(3) Uani d . 1 . .
    C C1B 0.71248(10) 0.5072(2) 0.14822(6) 0.0238(3) Uani d . 1 . .
    H H1C 0.6986 0.3838 0.1573 0.029 Uiso calc R 1 . .
    H H1D 0.6594 0.5760 0.1356 0.029 Uiso calc R 1 . .
    C C2B 0.75329(11) 0.4953(2) 0.10215(6) 0.0254(3) Uani d . 1 . .
    H H2C 0.8040 0.4182 0.1135 0.031 Uiso calc R 1 . .
    H H2D 0.7132 0.4385 0.0706 0.031 Uiso calc R 1 . .
    C C3B 0.77771(11) 0.6836(2) 0.08688(6) 0.0250(3) Uani d . 1 . .
    H H3B 0.7252 0.7568 0.0736 0.030 Uiso calc R 1 . .
    C C4B 0.84041(11) 0.7895(2) 0.13473(6) 0.0243(3) Uani d . 1 . .
    C C5B 0.80132(10) 0.7879(2) 0.18307(6) 0.0219(3) Uani d . 1 . .
    H H5B 0.7488 0.8612 0.1701 0.026 Uiso calc R 1 . .
    C C6B 0.85528(11) 0.8903(3) 0.23372(7) 0.0264(3) Uani d . 1 . .
    H H6C 0.8776 1.0029 0.2229 0.032 Uiso calc R 1 . .
    H H6D 0.9035 0.8141 0.2531 0.032 Uiso calc R 1 . .
    C C7B 0.80119(11) 0.9368(2) 0.27121(7) 0.0278(4) Uani d . 1 . .
    H H7C 0.7575 1.0250 0.2529 0.033 Uiso calc R 1 . .
    H H7D 0.8377 0.9957 0.3037 0.033 Uiso calc R 1 . .
    C C8B 0.75715(10) 0.7698(2) 0.28832(6) 0.0237(3) Uani d . 1 . .
    C C9B 0.71504(10) 0.6467(2) 0.23786(6) 0.0222(3) Uani d . 1 . .
    H H9B 0.6670 0.7197 0.2153 0.027 Uiso calc R 1 . .
    C C10B 0.77086(9) 0.5999(2) 0.19971(6) 0.0214(3) Uani d . 1 . .
    C C11B 0.67340(11) 0.4763(3) 0.25505(7) 0.0281(3) Uani d . 1 . .
    H H11C 0.6292 0.4301 0.2236 0.034 Uiso calc R 1 . .
    H H11D 0.7165 0.3808 0.2667 0.034 Uiso calc R 1 . .
    C C12B 0.63430(11) 0.5113(3) 0.29992(7) 0.0270(3) Uani d . 1 . .
    H H12B 0.6045 0.4147 0.3095 0.032 Uiso calc R 1 . .
    C C13B 0.63866(10) 0.6688(3) 0.32707(6) 0.0248(3) Uani d . 1 . .
    C C14B 0.68334(10) 0.8376(2) 0.31246(6) 0.0247(3) Uani d . 1 . .
    C C15B 0.72356(11) 0.9623(3) 0.36257(7) 0.0281(3) Uani d . 1 . .
    H H15C 0.7806 0.9167 0.3811 0.034 Uiso calc R 1 . .
    H H15D 0.7297 1.0856 0.3497 0.034 Uiso calc R 1 . .
    C C16B 0.67345(12) 0.9750(3) 0.40403(7) 0.0302(4) Uani d . 1 . .
    H H16C 0.7077 1.0411 0.4359 0.036 Uiso calc R 1 . .
    H H16D 0.6214 1.0450 0.3883 0.036 Uiso calc R 1 . .
    C C17B 0.65013(11) 0.7866(3) 0.42139(7) 0.0276(4) Uani d . 1 . .
    C C18B 0.59397(10) 0.6814(3) 0.37119(6) 0.0269(3) Uani d . 1 . .
    H H18B 0.5878 0.5553 0.3830 0.032 Uiso calc R 1 . .
    C C19B 0.50291(11) 0.7641(3) 0.35052(7) 0.0298(4) Uani d . 1 . .
    H H19C 0.5068 0.8867 0.3365 0.036 Uiso calc R 1 . .
    H H19D 0.4689 0.6894 0.3206 0.036 Uiso calc R 1 . .
    C C20B 0.45584(11) 0.7770(3) 0.39395(7) 0.0339(4) Uani d . 1 . .
    C C21B 0.51280(12) 0.8853(3) 0.44276(7) 0.0373(4) Uani d . 1 . .
    H H21C 0.5174 1.0117 0.4318 0.045 Uiso calc R 1 . .
    H H21D 0.4856 0.8869 0.4714 0.045 Uiso calc R 1 . .
    C C22B 0.60269(12) 0.8040(3) 0.46524(7) 0.0355(4) Uani d . 1 . .
    H H22C 0.5985 0.6830 0.4802 0.043 Uiso calc R 1 . .
    H H22D 0.6362 0.8815 0.4946 0.043 Uiso calc R 1 . .
    C C23B 0.84380(13) 0.9892(3) 0.11599(7) 0.0320(4) Uani d . 1 . .
    H H23D 0.7892 1.0468 0.1110 0.048 Uiso calc R 1 . .
    H H23E 0.8572 0.9903 0.0822 0.048 Uiso calc R 1 . .
    H H23F 0.8871 1.0554 0.1430 0.048 Uiso calc R 1 . .
    C C24B 0.93099(11) 0.7092(3) 0.14856(7) 0.0316(4) Uani d . 1 . .
    H H24D 0.9544 0.7336 0.1193 0.047 Uiso calc R 1 . .
    H H24E 0.9287 0.5786 0.1538 0.047 Uiso calc R 1 . .
    H H24F 0.9666 0.7652 0.1813 0.047 Uiso calc R 1 . .
    C C25B 0.84530(10) 0.4654(2) 0.22509(7) 0.0260(3) Uani d . 1 . .
    H H25D 0.8289 0.3822 0.2491 0.039 Uiso calc R 1 . .
    H H25E 0.8950 0.5338 0.2451 0.039 Uiso calc R 1 . .
    H H25F 0.8583 0.3966 0.1968 0.039 Uiso calc R 1 . .
    C C26B 0.82541(11) 0.6599(3) 0.33183(7) 0.0289(4) Uani d . 1 . .
    H H26D 0.7996 0.5517 0.3416 0.043 Uiso calc R 1 . .
    H H26E 0.8482 0.7354 0.3635 0.043 Uiso calc R 1 . .
    H H26F 0.8709 0.6244 0.3175 0.043 Uiso calc R 1 . .
    C C27B 0.61333(11) 0.9524(3) 0.27131(7) 0.0287(4) Uani d . 1 . .
    H H27D 0.5782 1.0128 0.2900 0.043 Uiso calc R 1 . .
    H H27E 0.5785 0.8724 0.2438 0.043 Uiso calc R 1 . .
    H H27F 0.6400 1.0430 0.2546 0.043 Uiso calc R 1 . .
    C C28B 0.73084(11) 0.6762(3) 0.45021(6) 0.0285(4) Uani d . 1 . .
    C C29B 0.37235(12) 0.8830(4) 0.37015(8) 0.0411(5) Uani d . 1 . .
    H H29D 0.3414 0.8879 0.3964 0.062 Uiso calc R 1 . .
    H H29E 0.3381 0.8218 0.3379 0.062 Uiso calc R 1 . .
    H H29F 0.3850 1.0059 0.3612 0.062 Uiso calc R 1 . .
    C C30B 0.43526(13) 0.5863(4) 0.41156(8) 0.0397(4) Uani d . 1 . .
    H H30D 0.4061 0.5987 0.4386 0.060 Uiso calc R 1 . .
    H H30E 0.4875 0.5187 0.4265 0.060 Uiso calc R 1 . .
    H H30F 0.3992 0.5215 0.3807 0.060 Uiso calc R 1 . .
    O O1BA 0.84055(9) 0.3450(2) -0.00132(7) 0.0463(4) Uani d . 1 . .
    H H1BO 0.8341(18) 0.446(5) 0.0130(12) 0.057(8) Uiso d . 1 . .
    C C1BA 0.9207(2) 0.3265(6) -0.0114(2) 0.0467(10) Uani d P 0.742(8) A 1
    H H1BA 0.9281 0.4274 -0.0342 0.056 Uiso calc PR 0.742(8) A 1
    H H1BB 0.9214 0.2124 -0.0308 0.056 Uiso calc PR 0.742(8) A 1
    C C2BA 0.9930(2) 0.3264(6) 0.04001(16) 0.0608(12) Uani d P 0.742(8) A 1
    H H2BA 1.0461 0.3107 0.0318 0.091 Uiso calc PR 0.742(8) A 1
    H H2BB 0.9857 0.2270 0.0628 0.091 Uiso calc PR 0.742(8) A 1
    H H2BC 0.9940 0.4413 0.0586 0.091 Uiso calc PR 0.742(8) A 1
    C C1BB 0.9313(7) 0.3021(18) 0.0183(6) 0.050(3) Uani d P 0.258(8) A 2
    H H1BC 0.9400 0.1799 0.0342 0.060 Uiso calc PR 0.258(8) A 2
    H H1BD 0.9611 0.3905 0.0457 0.060 Uiso calc PR 0.258(8) A 2
    C C2BB 0.9646(8) 0.311(2) -0.0308(5) 0.073(4) Uani d P 0.258(8) A 2
    H H2BD 1.0253 0.2893 -0.0194 0.109 Uiso calc PR 0.258(8) A 2
    H H2BE 0.9532 0.4314 -0.0471 0.109 Uiso calc PR 0.258(8) A 2
    H H2BF 0.9364 0.2197 -0.0568 0.109 Uiso calc PR 0.258(8) A 2
    O O1AA 0.8414(4) 0.3086(9) 0.5142(3) 0.0323(10) Uani d P 0.632(12) B 1
    H H1AO 0.8655 0.3969 0.5323 0.048 Uiso calc PR 0.632(12) B 1
    C C1AA 0.9004(3) 0.2115(7) 0.49363(15) 0.0420(13) Uani d P 0.632(12) B 1
    H H1AA 0.8820 0.0844 0.4868 0.050 Uiso calc PR 0.632(12) B 1
    H H1AB 0.9564 0.2121 0.5206 0.050 Uiso calc PR 0.632(12) B 1
    C C2AA 0.9069(3) 0.2957(11) 0.4424(2) 0.0619(17) Uani d P 0.632(12) B 1
    H H2AA 0.9462 0.2258 0.4292 0.093 Uiso calc PR 0.632(12) B 1
    H H2AB 0.9271 0.4201 0.4494 0.093 Uiso calc PR 0.632(12) B 1
    H H2AC 0.8515 0.2957 0.4157 0.093 Uiso calc PR 0.632(12) B 1
    O O1AB 0.8662(7) 0.3365(18) 0.5130(5) 0.039(2) Uani d P 0.368(12) B 2
    H H2AO 0.8859 0.3897 0.5422 0.058 Uiso calc PR 0.368(12) B 2
    C C1AB 0.9355(7) 0.2945(18) 0.4897(4) 0.068(3) Uani d P 0.368(12) B 2
    H H1AC 0.9828 0.2370 0.5170 0.082 Uiso calc PR 0.368(12) B 2
    H H1AD 0.9562 0.4073 0.4779 0.082 Uiso calc PR 0.368(12) B 2
    C C2AB 0.9031(6) 0.170(3) 0.4434(5) 0.084(4) Uani d P 0.368(12) B 2
    H H2AD 0.9482 0.1422 0.4279 0.125 Uiso calc PR 0.368(12) B 2
    H H2AE 0.8564 0.2272 0.4165 0.125 Uiso calc PR 0.368(12) B 2
    H H2AF 0.8835 0.0575 0.4555 0.125 Uiso calc PR 0.368(12) B 2
    H H11 0.8743(19) 0.675(5) 0.5475(12) 0.061(9) Uiso d . 1 . .
    H H31 0.759(2) 1.243(5) 0.9581(12) 0.065(9) Uiso d . 1 . .
    H H12 0.8009(16) 0.748(4) 0.0208(10) 0.042(6) Uiso d . 1 . .
    H H32 0.770(2) 0.444(6) 0.4732(14) 0.089(11) Uiso d . 1 . .
loop_
    _atom_site_aniso_label
    _atom_site_aniso_U_11
    _atom_site_aniso_U_22
    _atom_site_aniso_U_33
    _atom_site_aniso_U_12
    _atom_site_aniso_U_13
    _atom_site_aniso_U_23
    O1A 0.0295(6) 0.0428(8) 0.0240(6) 0.0069(6) 0.0118(5) -0.0030(5)
    O2A 0.0295(6) 0.0258(6) 0.0305(6) -0.0034(5) 0.0021(5) 0.0030(5)
    O3A 0.0313(6) 0.0205(6) 0.0394(7) -0.0025(5) 0.0052(5) -0.0034(5)
    C1A 0.0218(7) 0.0241(8) 0.0277(7) -0.0007(6) 0.0105(6) -0.0010(6)
    C2A 0.0239(7) 0.0257(8) 0.0292(8) 0.0016(6) 0.0111(6) -0.0051(7)
    C3A 0.0196(7) 0.0328(9) 0.0247(8) -0.0009(6) 0.0101(6) -0.0053(7)
    C4A 0.0186(7) 0.0296(8) 0.0221(7) -0.0002(6) 0.0085(6) -0.0002(6)
    C5A 0.0175(7) 0.0239(8) 0.0215(7) -0.0035(6) 0.0067(6) -0.0013(6)
    C6A 0.0272(8) 0.0208(8) 0.0229(7) -0.0013(6) 0.0095(6) 0.0022(6)
    C7A 0.0273(8) 0.0202(7) 0.0233(7) 0.0028(6) 0.0100(6) 0.0018(6)
    C8A 0.0204(7) 0.0210(7) 0.0191(7) 0.0002(6) 0.0061(6) 0.0006(6)
    C9A 0.0199(7) 0.0200(7) 0.0218(7) -0.0009(6) 0.0081(6) 0.0011(6)
    C10A 0.0185(7) 0.0198(7) 0.0225(7) -0.0012(6) 0.0066(6) -0.0020(6)
    C11A 0.0274(8) 0.0240(8) 0.0311(8) 0.0048(6) 0.0152(6) 0.0055(7)
    C12A 0.0256(8) 0.0214(7) 0.0238(7) 0.0018(6) 0.0098(6) 0.0055(6)
    C13A 0.0209(7) 0.0196(7) 0.0202(7) -0.0029(6) 0.0063(5) -0.0007(6)
    C14A 0.0214(7) 0.0216(8) 0.0209(7) 0.0007(6) 0.0079(6) 0.0007(6)
    C15A 0.0267(8) 0.0230(8) 0.0221(7) 0.0033(6) 0.0088(6) 0.0044(6)
    C16A 0.0242(7) 0.0207(7) 0.0243(7) 0.0044(6) 0.0081(6) 0.0011(6)
    C17A 0.0225(7) 0.0221(8) 0.0214(7) -0.0004(6) 0.0082(6) -0.0003(6)
    C18A 0.0210(7) 0.0202(7) 0.0201(7) 0.0012(6) 0.0076(5) 0.0021(6)
    C19A 0.0251(8) 0.0229(7) 0.0225(7) -0.0019(6) 0.0091(6) -0.0023(6)
    C20A 0.0235(8) 0.0266(8) 0.0255(7) -0.0053(7) 0.0117(6) -0.0037(7)
    C21A 0.0231(8) 0.0281(8) 0.0279(8) 0.0003(6) 0.0128(6) -0.0020(6)
    C22A 0.0286(8) 0.0230(8) 0.0256(7) -0.0006(6) 0.0129(6) -0.0030(6)
    C23A 0.0297(8) 0.0365(9) 0.0224(7) 0.0047(7) 0.0094(6) 0.0014(7)
    C24A 0.0237(8) 0.0358(10) 0.0273(8) -0.0051(7) 0.0112(6) 0.0003(7)
    C25A 0.0207(7) 0.0282(8) 0.0235(7) -0.0025(6) 0.0070(6) -0.0006(6)
    C26A 0.0251(8) 0.0256(8) 0.0229(7) -0.0055(6) 0.0081(6) -0.0028(6)
    C27A 0.0195(7) 0.0320(8) 0.0219(7) -0.0014(6) 0.0072(6) -0.0001(6)
    C28A 0.0273(8) 0.0229(8) 0.0197(7) -0.0009(7) 0.0104(6) -0.0003(6)
    C29A 0.0283(8) 0.0382(10) 0.0398(9) -0.0109(8) 0.0167(7) -0.0104(8)
    C30A 0.0353(9) 0.0302(9) 0.0298(8) 0.0012(7) 0.0180(7) 0.0045(7)
    O1B 0.0434(7) 0.0258(6) 0.0245(6) 0.0068(5) 0.0143(5) 0.0036(5)
    O2B 0.0263(6) 0.0409(7) 0.0272(6) -0.0008(5) 0.0057(5) -0.0005(5)
    O3B 0.0427(8) 0.0333(8) 0.0437(8) -0.0025(6) 0.0001(6) 0.0025(6)
    C1B 0.0209(7) 0.0242(8) 0.0246(7) -0.0006(6) 0.0045(6) -0.0002(6)
    C2B 0.0255(8) 0.0257(9) 0.0229(7) 0.0007(7) 0.0039(6) -0.0040(6)
    C3B 0.0266(8) 0.0249(8) 0.0229(7) 0.0048(6) 0.0068(6) 0.0016(6)
    C4B 0.0239(8) 0.0239(8) 0.0249(7) -0.0008(6) 0.0071(6) 0.0001(6)
    C5B 0.0176(7) 0.0241(8) 0.0225(7) 0.0022(6) 0.0037(6) 0.0000(6)
    C6B 0.0222(8) 0.0299(9) 0.0264(8) -0.0058(7) 0.0061(6) -0.0024(7)
    C7B 0.0282(8) 0.0266(9) 0.0284(8) -0.0073(7) 0.0080(7) -0.0071(7)
    C8B 0.0236(8) 0.0243(8) 0.0226(7) -0.0005(6) 0.0061(6) -0.0010(6)
    C9B 0.0196(7) 0.0215(8) 0.0237(7) -0.0004(6) 0.0040(6) 0.0004(6)
    C10B 0.0184(7) 0.0214(7) 0.0226(7) 0.0025(6) 0.0035(6) 0.0000(6)
    C11B 0.0295(8) 0.0260(8) 0.0317(8) -0.0042(7) 0.0135(7) -0.0038(7)
    C12B 0.0261(8) 0.0285(9) 0.0277(8) -0.0025(7) 0.0100(6) 0.0016(7)
    C13B 0.0225(7) 0.0297(8) 0.0207(7) 0.0008(6) 0.0043(6) 0.0018(6)
    C14B 0.0245(8) 0.0250(8) 0.0245(7) 0.0008(7) 0.0073(6) -0.0009(6)
    C15B 0.0304(8) 0.0267(8) 0.0278(8) -0.0033(7) 0.0097(7) -0.0035(7)
    C16B 0.0290(8) 0.0339(10) 0.0270(8) 0.0023(7) 0.0072(6) -0.0059(7)
    C17B 0.0239(8) 0.0352(9) 0.0230(7) 0.0007(7) 0.0060(6) -0.0027(7)
    C18B 0.0233(8) 0.0348(9) 0.0223(7) 0.0004(7) 0.0062(6) 0.0005(7)
    C19B 0.0246(8) 0.0402(10) 0.0232(7) -0.0005(7) 0.0052(6) -0.0023(7)
    C20B 0.0254(8) 0.0498(12) 0.0268(8) -0.0006(8) 0.0082(7) -0.0050(8)
    C21B 0.0282(9) 0.0572(13) 0.0275(8) 0.0007(9) 0.0101(7) -0.0102(8)
    C22B 0.0284(9) 0.0540(13) 0.0234(8) -0.0024(8) 0.0070(7) -0.0078(8)
    C23B 0.0405(10) 0.0260(9) 0.0310(8) -0.0054(8) 0.0129(7) 0.0006(7)
    C24B 0.0237(8) 0.0418(10) 0.0305(8) 0.0013(7) 0.0098(6) 0.0011(7)
    C25B 0.0234(8) 0.0275(8) 0.0263(7) 0.0031(7) 0.0061(6) 0.0023(7)
    C26B 0.0236(8) 0.0362(9) 0.0252(8) 0.0037(7) 0.0048(6) -0.0010(7)
    C27B 0.0303(8) 0.0285(8) 0.0282(8) 0.0067(7) 0.0101(7) 0.0025(7)
    C28B 0.0284(8) 0.0366(10) 0.0205(7) 0.0000(7) 0.0076(6) -0.0013(7)
    C29B 0.0262(9) 0.0610(14) 0.0351(9) 0.0027(9) 0.0076(7) -0.0065(9)
    C30B 0.0321(9) 0.0582(13) 0.0307(9) -0.0052(9) 0.0122(7) 0.0011(9)
    O1BA 0.0316(7) 0.0417(9) 0.0636(10) -0.0043(6) 0.0111(7) -0.0254(8)
    C1BA 0.0359(18) 0.052(2) 0.052(2) -0.0029(14) 0.0139(19) -0.0133(18)
    C2BA 0.038(2) 0.065(2) 0.071(2) 0.0032(16) 0.0046(18) -0.0057(19)
    C1BB 0.035(7) 0.067(7) 0.049(6) 0.016(4) 0.012(6) -0.002(6)
    C2BB 0.079(8) 0.079(8) 0.086(8) -0.001(7) 0.063(7) -0.005(7)
    O1AA 0.032(3) 0.028(2) 0.0386(14) -0.0019(17) 0.012(2) -0.0017(13)
    C1AA 0.037(2) 0.039(2) 0.049(2) 0.0004(18) 0.0110(15) -0.0104(16)
    C2AA 0.063(3) 0.064(4) 0.075(3) 0.004(3) 0.044(3) 0.001(3)
    O1AB 0.037(5) 0.036(4) 0.038(3) -0.001(3) 0.003(3) -0.006(3)
    C1AB 0.057(5) 0.073(7) 0.080(6) -0.012(5) 0.027(4) -0.040(5)
    C2AB 0.063(5) 0.101(11) 0.099(7) -0.021(6) 0.043(5) -0.040(7)
_geom_special_details
;
All e.s.d.'s (except the e.s.d. in the dihedral angle between two l.s. planes)
are estimated using the full covariance matrix. The cell e.s.d.'s are taken
into account individually in the estimation of e.s.d.'s in distances, angles
and torsion angles; correlations between e.s.d.'s in cell parameters are only
used when they are defined by crystal symmetry. An approximate (isotropic)
treatment of cell e.s.d.'s is used for estimating e.s.d.'s involving l.s.
planes.
;
loop_
    _geom_bond_atom_site_label_1
    _geom_bond_atom_site_label_2
    _geom_bond_site_symmetry_2
    _geom_bond_distance
    _geom_bond_publ_flag
    O1A C3A . 1.4401(19) ?
    O1A H11 . 0.85(3) ?
    O2A C28A . 1.213(2) ?
    O3A C28A . 1.319(2) ?
    O3A H31 . 0.95(3) ?
    C1A C2A . 1.533(2) ?
    C1A C10A . 1.538(2) ?
    C1A H1A . 0.9700 ?
    C1A H1B . 0.9700 ?
    C2A C3A . 1.511(2) ?
    C2A H2A . 0.9700 ?
    C2A H2B . 0.9700 ?
    C3A C4A . 1.535(2) ?
    C3A H3A . 0.9800 ?
    C4A C23A . 1.539(2) ?
    C4A C24A . 1.539(2) ?
    C4A C5A . 1.5591(19) ?
    C5A C6A . 1.525(2) ?
    C5A C10A . 1.559(2) ?
    C5A H5A . 0.9800 ?
    C6A C7A . 1.527(2) ?
    C6A H6A . 0.9700 ?
    C6A H6B . 0.9700 ?
    C7A C8A . 1.541(2) ?
    C7A H7A . 0.9700 ?
    C7A H7B . 0.9700 ?
    C8A C26A . 1.547(2) ?
    C8A C9A . 1.555(2) ?
    C8A C14A . 1.588(2) ?
    C9A C11A . 1.542(2) ?
    C9A C10A . 1.573(2) ?
    C9A H9A . 0.9800 ?
    C10A C25A . 1.539(2) ?
    C11A C12A . 1.509(2) ?
    C11A H11A . 0.9700 ?
    C11A H11B . 0.9700 ?
    C12A C13A . 1.324(2) ?
    C12A H12A . 0.9300 ?
    C13A C18A . 1.524(2) ?
    C13A C14A . 1.537(2) ?
    C14A C15A . 1.544(2) ?
    C14A C27A . 1.560(2) ?
    C15A C16A . 1.524(2) ?
    C15A H15A . 0.9700 ?
    C15A H15B . 0.9700 ?
    C16A C17A . 1.534(2) ?
    C16A H16A . 0.9700 ?
    C16A H16B . 0.9700 ?
    C17A C28A . 1.525(2) ?
    C17A C18A . 1.545(2) ?
    C17A C22A . 1.557(2) ?
    C18A C19A . 1.545(2) ?
    C18A H18A . 0.9800 ?
    C19A C20A . 1.538(2) ?
    C19A H19A . 0.9700 ?
    C19A H19B . 0.9700 ?
    C20A C21A . 1.529(2) ?
    C20A C30A . 1.531(2) ?
    C20A C29A . 1.534(2) ?
    C21A C22A . 1.522(2) ?
    C21A H21A . 0.9700 ?
    C21A H21B . 0.9700 ?
    C22A H22A . 0.9700 ?
    C22A H22B . 0.9700 ?
    C23A H23A . 0.9600 ?
    C23A H23B . 0.9600 ?
    C23A H23C . 0.9600 ?
    C24A H24A . 0.9600 ?
    C24A H24B . 0.9600 ?
    C24A H24C . 0.9600 ?
    C25A H25A . 0.9600 ?
    C25A H25B . 0.9600 ?
    C25A H25C . 0.9600 ?
    C26A H26A . 0.9600 ?
    C26A H26B . 0.9600 ?
    C26A H26C . 0.9600 ?
    C27A H27A . 0.9600 ?
    C27A H27B . 0.9600 ?
    C27A H27C . 0.9600 ?
    C29A H29A . 0.9600 ?
    C29A H29B . 0.9600 ?
    C29A H29C . 0.9600 ?
    C30A H30A . 0.9600 ?
    C30A H30B . 0.9600 ?
    C30A H30C . 0.9600 ?
    O1B C3B . 1.4373(19) ?
    O1B H12 . 0.83(3) ?
    O2B C28B . 1.218(2) ?
    O3B C28B . 1.317(3) ?
    O3B H32 . 0.96(4) ?
    C1B C2B . 1.530(2) ?
    C1B C10B . 1.538(2) ?
    C1B H1C . 0.9700 ?
    C1B H1D . 0.9700 ?
    C2B C3B . 1.509(2) ?
    C2B H2C . 0.9700 ?
    C2B H2D . 0.9700 ?
    C3B C4B . 1.551(2) ?
    C3B H3B . 0.9800 ?
    C4B C24B . 1.531(2) ?
    C4B C23B . 1.534(2) ?
    C4B C5B . 1.563(2) ?
    C5B C6B . 1.531(2) ?
    C5B C10B . 1.557(2) ?
    C5B H5B . 0.9800 ?
    C6B C7B . 1.532(2) ?
    C6B H6C . 0.9700 ?
    C6B H6D . 0.9700 ?
    C7B C8B . 1.541(2) ?
    C7B H7C . 0.9700 ?
    C7B H7D . 0.9700 ?
    C8B C26B . 1.546(2) ?
    C8B C9B . 1.558(2) ?
    C8B C14B . 1.594(2) ?
    C9B C11B . 1.540(2) ?
    C9B C10B . 1.568(2) ?
    C9B H9B . 0.9800 ?
    C10B C25B . 1.545(2) ?
    C11B C12B . 1.503(2) ?
    C11B H11C . 0.9700 ?
    C11B H11D . 0.9700 ?
    C12B C13B . 1.331(3) ?
    C12B H12B . 0.9300 ?
    C13B C18B . 1.529(2) ?
    C13B C14B . 1.531(2) ?
    C14B C27B . 1.549(2) ?
    C14B C15B . 1.553(2) ?
    C15B C16B . 1.533(2) ?
    C15B H15C . 0.9700 ?
    C15B H15D . 0.9700 ?
    C16B C17B . 1.523(3) ?
    C16B H16C . 0.9700 ?
    C16B H16D . 0.9700 ?
    C17B C28B . 1.532(2) ?
    C17B C18B . 1.545(2) ?
    C17B C22B . 1.557(2) ?
    C18B C19B . 1.545(2) ?
    C18B H18B . 0.9800 ?
    C19B C20B . 1.541(2) ?
    C19B H19C . 0.9700 ?
    C19B H19D . 0.9700 ?
    C20B C30B . 1.526(3) ?
    C20B C29B . 1.527(3) ?
    C20B C21B . 1.538(3) ?
    C21B C22B . 1.528(3) ?
    C21B H21C . 0.9700 ?
    C21B H21D . 0.9700 ?
    C22B H22C . 0.9700 ?
    C22B H22D . 0.9700 ?
    C23B H23D . 0.9600 ?
    C23B H23E . 0.9600 ?
    C23B H23F . 0.9600 ?
    C24B H24D . 0.9600 ?
    C24B H24E . 0.9600 ?
    C24B H24F . 0.9600 ?
    C25B H25D . 0.9600 ?
    C25B H25E . 0.9600 ?
    C25B H25F . 0.9600 ?
    C26B H26D . 0.9600 ?
    C26B H26E . 0.9600 ?
    C26B H26F . 0.9600 ?
    C27B H27D . 0.9600 ?
    C27B H27E . 0.9600 ?
    C27B H27F . 0.9600 ?
    C29B H29D . 0.9600 ?
    C29B H29E . 0.9600 ?
    C29B H29F . 0.9600 ?
    C30B H30D . 0.9600 ?
    C30B H30E . 0.9600 ?
    C30B H30F . 0.9600 ?
    O1BA C1BA . 1.418(4) ?
    O1BA C1BB . 1.451(10) ?
    O1BA H1BO . 0.84(3) ?
    C1BA C2BA . 1.487(6) ?
    C1BA H1BA . 0.9700 ?
    C1BA H1BB . 0.9700 ?
    C2BA H2BA . 0.9600 ?
    C2BA H2BB . 0.9600 ?
    C2BA H2BC . 0.9600 ?
    C1BB C2BB . 1.522(15) ?
    C1BB H1BC . 0.9700 ?
    C1BB H1BD . 0.9700 ?
    C2BB H2BD . 0.9600 ?
    C2BB H2BE . 0.9600 ?
    C2BB H2BF . 0.9600 ?
    O1AA C1AA . 1.422(7) ?
    O1AA H1AO . 0.8200 ?
    C1AA C2AA . 1.487(7) ?
    C1AA H1AA . 0.9700 ?
    C1AA H1AB . 0.9700 ?
    C2AA H2AA . 0.9600 ?
    C2AA H2AB . 0.9600 ?
    C2AA H2AC . 0.9600 ?
    O1AB C1AB . 1.466(13) ?
    O1AB H2AO . 0.8200 ?
    C1AB C2AB . 1.467(15) ?
    C1AB H1AC . 0.9700 ?
    C1AB H1AD . 0.9700 ?
    C2AB H2AD . 0.9600 ?
    C2AB H2AE . 0.9600 ?
    C2AB H2AF . 0.9600 ?
loop_
    _geom_angle_atom_site_label_1
    _geom_angle_atom_site_label_2
    _geom_angle_atom_site_label_3
    _geom_angle_site_symmetry_1
    _geom_angle_site_symmetry_3
    _geom_angle
    _geom_angle_publ_flag
    C3A O1A H11 . . 111(2) ?
    C28A O3A H31 . . 110(2) ?
    C2A C1A C10A . . 113.64(13) ?
    C2A C1A H1A . . 108.8 ?
    C10A C1A H1A . . 108.8 ?
    C2A C1A H1B . . 108.8 ?
    C10A C1A H1B . . 108.8 ?
    H1A C1A H1B . . 107.7 ?
    C3A C2A C1A . . 110.93(13) ?
    C3A C2A H2A . . 109.5 ?
    C1A C2A H2A . . 109.5 ?
    C3A C2A H2B . . 109.5 ?
    C1A C2A H2B . . 109.5 ?
    H2A C2A H2B . . 108.0 ?
    O1A C3A C2A . . 106.81(13) ?
    O1A C3A C4A . . 112.41(14) ?
    C2A C3A C4A . . 113.71(13) ?
    O1A C3A H3A . . 107.9 ?
    C2A C3A H3A . . 107.9 ?
    C4A C3A H3A . . 107.9 ?
    C3A C4A C23A . . 108.20(13) ?
    C3A C4A C24A . . 111.30(14) ?
    C23A C4A C24A . . 107.86(14) ?
    C3A C4A C5A . . 106.67(13) ?
    C23A C4A C5A . . 107.83(13) ?
    C24A C4A C5A . . 114.78(13) ?
    C6A C5A C10A . . 109.99(12) ?
    C6A C5A C4A . . 114.28(13) ?
    C10A C5A C4A . . 117.30(13) ?
    C6A C5A H5A . . 104.6 ?
    C10A C5A H5A . . 104.6 ?
    C4A C5A H5A . . 104.6 ?
    C5A C6A C7A . . 110.16(13) ?
    C5A C6A H6A . . 109.6 ?
    C7A C6A H6A . . 109.6 ?
    C5A C6A H6B . . 109.6 ?
    C7A C6A H6B . . 109.6 ?
    H6A C6A H6B . . 108.1 ?
    C6A C7A C8A . . 113.76(13) ?
    C6A C7A H7A . . 108.8 ?
    C8A C7A H7A . . 108.8 ?
    C6A C7A H7B . . 108.8 ?
    C8A C7A H7B . . 108.8 ?
    H7A C7A H7B . . 107.7 ?
    C7A C8A C26A . . 107.68(13) ?
    C7A C8A C9A . . 110.93(12) ?
    C26A C8A C9A . . 111.13(13) ?
    C7A C8A C14A . . 109.49(12) ?
    C26A C8A C14A . . 110.41(12) ?
    C9A C8A C14A . . 107.20(13) ?
    C11A C9A C8A . . 109.91(12) ?
    C11A C9A C10A . . 113.88(13) ?
    C8A C9A C10A . . 117.33(12) ?
    C11A C9A H9A . . 104.8 ?
    C8A C9A H9A . . 104.8 ?
    C10A C9A H9A . . 104.8 ?
    C1A C10A C25A . . 108.01(13) ?
    C1A C10A C5A . . 108.34(12) ?
    C25A C10A C5A . . 113.54(13) ?
    C1A C10A C9A . . 107.50(12) ?
    C25A C10A C9A . . 113.78(12) ?
    C5A C10A C9A . . 105.41(12) ?
    C12A C11A C9A . . 113.60(13) ?
    C12A C11A H11A . . 108.8 ?
    C9A C11A H11A . . 108.8 ?
    C12A C11A H11B . . 108.8 ?
    C9A C11A H11B . . 108.8 ?
    H11A C11A H11B . . 107.7 ?
    C13A C12A C11A . . 126.24(15) ?
    C13A C12A H12A . . 116.9 ?
    C11A C12A H12A . . 116.9 ?
    C12A C13A C18A . . 119.28(14) ?
    C12A C13A C14A . . 120.18(14) ?
    C18A C13A C14A . . 120.44(13) ?
    C13A C14A C15A . . 112.98(12) ?
    C13A C14A C27A . . 106.66(13) ?
    C15A C14A C27A . . 106.56(13) ?
    C13A C14A C8A . . 107.86(12) ?
    C15A C14A C8A . . 109.88(13) ?
    C27A C14A C8A . . 112.96(12) ?
    C16A C15A C14A . . 114.39(13) ?
    C16A C15A H15A . . 108.7 ?
    C14A C15A H15A . . 108.7 ?
    C16A C15A H15B . . 108.7 ?
    C14A C15A H15B . . 108.7 ?
    H15A C15A H15B . . 107.6 ?
    C15A C16A C17A . . 111.58(13) ?
    C15A C16A H16A . . 109.3 ?
    C17A C16A H16A . . 109.3 ?
    C15A C16A H16B . . 109.3 ?
    C17A C16A H16B . . 109.3 ?
    H16A C16A H16B . . 108.0 ?
    C28A C17A C16A . . 111.69(13) ?
    C28A C17A C18A . . 109.38(13) ?
    C16A C17A C18A . . 109.48(12) ?
    C28A C17A C22A . . 104.57(12) ?
    C16A C17A C22A . . 110.46(13) ?
    C18A C17A C22A . . 111.20(13) ?
    C13A C18A C19A . . 111.57(12) ?
    C13A C18A C17A . . 112.13(12) ?
    C19A C18A C17A . . 112.01(13) ?
    C13A C18A H18A . . 106.9 ?
    C19A C18A H18A . . 106.9 ?
    C17A C18A H18A . . 106.9 ?
    C20A C19A C18A . . 113.95(13) ?
    C20A C19A H19A . . 108.8 ?
    C18A C19A H19A . . 108.8 ?
    C20A C19A H19B . . 108.8 ?
    C18A C19A H19B . . 108.8 ?
    H19A C19A H19B . . 107.7 ?
    C21A C20A C30A . . 110.37(14) ?
    C21A C20A C29A . . 108.66(14) ?
    C30A C20A C29A . . 108.63(15) ?
    C21A C20A C19A . . 108.14(13) ?
    C30A C20A C19A . . 111.38(13) ?
    C29A C20A C19A . . 109.62(13) ?
    C22A C21A C20A . . 112.43(13) ?
    C22A C21A H21A . . 109.1 ?
    C20A C21A H21A . . 109.1 ?
    C22A C21A H21B . . 109.1 ?
    C20A C21A H21B . . 109.1 ?
    H21A C21A H21B . . 107.8 ?
    C21A C22A C17A . . 112.69(13) ?
    C21A C22A H22A . . 109.1 ?
    C17A C22A H22A . . 109.1 ?
    C21A C22A H22B . . 109.1 ?
    C17A C22A H22B . . 109.1 ?
    H22A C22A H22B . . 107.8 ?
    C4A C23A H23A . . 109.5 ?
    C4A C23A H23B . . 109.5 ?
    H23A C23A H23B . . 109.5 ?
    C4A C23A H23C . . 109.5 ?
    H23A C23A H23C . . 109.5 ?
    H23B C23A H23C . . 109.5 ?
    C4A C24A H24A . . 109.5 ?
    C4A C24A H24B . . 109.5 ?
    H24A C24A H24B . . 109.5 ?
    C4A C24A H24C . . 109.5 ?
    H24A C24A H24C . . 109.5 ?
    H24B C24A H24C . . 109.5 ?
    C10A C25A H25A . . 109.5 ?
    C10A C25A H25B . . 109.5 ?
    H25A C25A H25B . . 109.5 ?
    C10A C25A H25C . . 109.5 ?
    H25A C25A H25C . . 109.5 ?
    H25B C25A H25C . . 109.5 ?
    C8A C26A H26A . . 109.5 ?
    C8A C26A H26B . . 109.5 ?
    H26A C26A H26B . . 109.5 ?
    C8A C26A H26C . . 109.5 ?
    H26A C26A H26C . . 109.5 ?
    H26B C26A H26C . . 109.5 ?
    C14A C27A H27A . . 109.5 ?
    C14A C27A H27B . . 109.5 ?
    H27A C27A H27B . . 109.5 ?
    C14A C27A H27C . . 109.5 ?
    H27A C27A H27C . . 109.5 ?
    H27B C27A H27C . . 109.5 ?
    O2A C28A O3A . . 121.74(16) ?
    O2A C28A C17A . . 124.65(15) ?
    O3A C28A C17A . . 113.51(14) ?
    C20A C29A H29A . . 109.5 ?
    C20A C29A H29B . . 109.5 ?
    H29A C29A H29B . . 109.5 ?
    C20A C29A H29C . . 109.5 ?
    H29A C29A H29C . . 109.5 ?
    H29B C29A H29C . . 109.5 ?
    C20A C30A H30A . . 109.5 ?
    C20A C30A H30B . . 109.5 ?
    H30A C30A H30B . . 109.5 ?
    C20A C30A H30C . . 109.5 ?
    H30A C30A H30C . . 109.5 ?
    H30B C30A H30C . . 109.5 ?
    C3B O1B H12 . . 112.0(17) ?
    C28B O3B H32 . . 107(3) ?
    C2B C1B C10B . . 113.09(13) ?
    C2B C1B H1C . . 109.0 ?
    C10B C1B H1C . . 109.0 ?
    C2B C1B H1D . . 109.0 ?
    C10B C1B H1D . . 109.0 ?
    H1C C1B H1D . . 107.8 ?
    C3B C2B C1B . . 111.29(13) ?
    C3B C2B H2C . . 109.4 ?
    C1B C2B H2C . . 109.4 ?
    C3B C2B H2D . . 109.4 ?
    C1B C2B H2D . . 109.4 ?
    H2C C2B H2D . . 108.0 ?
    O1B C3B C2B . . 107.66(13) ?
    O1B C3B C4B . . 111.10(13) ?
    C2B C3B C4B . . 113.90(13) ?
    O1B C3B H3B . . 108.0 ?
    C2B C3B H3B . . 108.0 ?
    C4B C3B H3B . . 108.0 ?
    C24B C4B C23B . . 107.98(15) ?
    C24B C4B C3B . . 111.04(14) ?
    C23B C4B C3B . . 107.20(13) ?
    C24B C4B C5B . . 114.26(13) ?
    C23B C4B C5B . . 108.69(13) ?
    C3B C4B C5B . . 107.43(13) ?
    C6B C5B C10B . . 109.91(13) ?
    C6B C5B C4B . . 114.05(13) ?
    C10B C5B C4B . . 117.90(13) ?
    C6B C5B H5B . . 104.5 ?
    C10B C5B H5B . . 104.5 ?
    C4B C5B H5B . . 104.5 ?
    C5B C6B C7B . . 110.55(13) ?
    C5B C6B H6C . . 109.5 ?
    C7B C6B H6C . . 109.5 ?
    C5B C6B H6D . . 109.5 ?
    C7B C6B H6D . . 109.5 ?
    H6C C6B H6D . . 108.1 ?
    C6B C7B C8B . . 114.57(14) ?
    C6B C7B H7C . . 108.6 ?
    C8B C7B H7C . . 108.6 ?
    C6B C7B H7D . . 108.6 ?
    C8B C7B H7D . . 108.6 ?
    H7C C7B H7D . . 107.6 ?
    C7B C8B C26B . . 108.41(14) ?
    C7B C8B C9B . . 109.85(13) ?
    C26B C8B C9B . . 110.60(14) ?
    C7B C8B C14B . . 110.08(14) ?
    C26B C8B C14B . . 110.05(13) ?
    C9B C8B C14B . . 107.85(13) ?
    C11B C9B C8B . . 110.07(13) ?
    C11B C9B C10B . . 113.45(13) ?
    C8B C9B C10B . . 116.98(13) ?
    C11B C9B H9B . . 105.0 ?
    C8B C9B H9B . . 105.0 ?
    C10B C9B H9B . . 105.0 ?
    C1B C10B C25B . . 107.16(13) ?
    C1B C10B C5B . . 108.24(12) ?
    C25B C10B C5B . . 113.20(13) ?
    C1B C10B C9B . . 107.99(12) ?
    C25B C10B C9B . . 113.89(13) ?
    C5B C10B C9B . . 106.15(13) ?
    C12B C11B C9B . . 114.41(14) ?
    C12B C11B H11C . . 108.7 ?
    C9B C11B H11C . . 108.7 ?
    C12B C11B H11D . . 108.7 ?
    C9B C11B H11D . . 108.7 ?
    H11C C11B H11D . . 107.6 ?
    C13B C12B C11B . . 125.63(16) ?
    C13B C12B H12B . . 117.2 ?
    C11B C12B H12B . . 117.2 ?
    C12B C13B C18B . . 118.76(16) ?
    C12B C13B C14B . . 120.79(15) ?
    C18B C13B C14B . . 120.37(15) ?
    C13B C14B C27B . . 106.83(13) ?
    C13B C14B C15B . . 112.09(13) ?
    C27B C14B C15B . . 107.32(14) ?
    C13B C14B C8B . . 108.83(14) ?
    C27B C14B C8B . . 112.92(13) ?
    C15B C14B C8B . . 108.89(13) ?
    C16B C15B C14B . . 115.71(14) ?
    C16B C15B H15C . . 108.4 ?
    C14B C15B H15C . . 108.4 ?
    C16B C15B H15D . . 108.4 ?
    C14B C15B H15D . . 108.4 ?
    H15C C15B H15D . . 107.4 ?
    C17B C16B C15B . . 112.61(15) ?
    C17B C16B H16C . . 109.1 ?
    C15B C16B H16C . . 109.1 ?
    C17B C16B H16D . . 109.1 ?
    C15B C16B H16D . . 109.1 ?
    H16C C16B H16D . . 107.8 ?
    C16B C17B C28B . . 110.88(14) ?
    C16B C17B C18B . . 109.61(14) ?
    C28B C17B C18B . . 110.91(15) ?
    C16B C17B C22B . . 111.36(15) ?
    C28B C17B C22B . . 103.61(13) ?
    C18B C17B C22B . . 110.35(14) ?
    C13B C18B C19B . . 113.21(13) ?
    C13B C18B C17B . . 110.87(14) ?
    C19B C18B C17B . . 111.48(14) ?
    C13B C18B H18B . . 107.0 ?
    C19B C18B H18B . . 107.0 ?
    C17B C18B H18B . . 107.0 ?
    C20B C19B C18B . . 114.44(14) ?
    C20B C19B H19C . . 108.7 ?
    C18B C19B H19C . . 108.7 ?
    C20B C19B H19D . . 108.7 ?
    C18B C19B H19D . . 108.7 ?
    H19C C19B H19D . . 107.6 ?
    C30B C20B C29B . . 109.03(16) ?
    C30B C20B C21B . . 110.73(16) ?
    C29B C20B C21B . . 108.66(17) ?
    C30B C20B C19B . . 111.38(17) ?
    C29B C20B C19B . . 108.71(15) ?
    C21B C20B C19B . . 108.27(15) ?
    C22B C21B C20B . . 112.96(17) ?
    C22B C21B H21C . . 109.0 ?
    C20B C21B H21C . . 109.0 ?
    C22B C21B H21D . . 109.0 ?
    C20B C21B H21D . . 109.0 ?
    H21C C21B H21D . . 107.8 ?
    C21B C22B C17B . . 112.89(15) ?
    C21B C22B H22C . . 109.0 ?
    C17B C22B H22C . . 109.0 ?
    C21B C22B H22D . . 109.0 ?
    C17B C22B H22D . . 109.0 ?
    H22C C22B H22D . . 107.8 ?
    C4B C23B H23D . . 109.5 ?
    C4B C23B H23E . . 109.5 ?
    H23D C23B H23E . . 109.5 ?
    C4B C23B H23F . . 109.5 ?
    H23D C23B H23F . . 109.5 ?
    H23E C23B H23F . . 109.5 ?
    C4B C24B H24D . . 109.5 ?
    C4B C24B H24E . . 109.5 ?
    H24D C24B H24E . . 109.5 ?
    C4B C24B H24F . . 109.5 ?
    H24D C24B H24F . . 109.5 ?
    H24E C24B H24F . . 109.5 ?
    C10B C25B H25D . . 109.5 ?
    C10B C25B H25E . . 109.5 ?
    H25D C25B H25E . . 109.5 ?
    C10B C25B H25F . . 109.5 ?
    H25D C25B H25F . . 109.5 ?
    H25E C25B H25F . . 109.5 ?
    C8B C26B H26D . . 109.5 ?
    C8B C26B H26E . . 109.5 ?
    H26D C26B H26E . . 109.5 ?
    C8B C26B H26F . . 109.5 ?
    H26D C26B H26F . . 109.5 ?
    H26E C26B H26F . . 109.5 ?
    C14B C27B H27D . . 109.5 ?
    C14B C27B H27E . . 109.5 ?
    H27D C27B H27E . . 109.5 ?
    C14B C27B H27F . . 109.5 ?
    H27D C27B H27F . . 109.5 ?
    H27E C27B H27F . . 109.5 ?
    O2B C28B O3B . . 122.88(18) ?
    O2B C28B C17B . . 123.32(18) ?
    O3B C28B C17B . . 113.62(16) ?
    C20B C29B H29D . . 109.5 ?
    C20B C29B H29E . . 109.5 ?
    H29D C29B H29E . . 109.5 ?
    C20B C29B H29F . . 109.5 ?
    H29D C29B H29F . . 109.5 ?
    H29E C29B H29F . . 109.5 ?
    C20B C30B H30D . . 109.5 ?
    C20B C30B H30E . . 109.5 ?
    H30D C30B H30E . . 109.5 ?
    C20B C30B H30F . . 109.5 ?
    H30D C30B H30F . . 109.5 ?
    H30E C30B H30F . . 109.5 ?
    C1BA O1BA C1BB . . 30.4(5) ?
    C1BA O1BA H1BO . . 114(2) ?
    C1BB O1BA H1BO . . 107(2) ?
    O1BA C1BA C2BA . . 111.7(4) ?
    O1BA C1BA H1BA . . 109.3 ?
    C2BA C1BA H1BA . . 109.3 ?
    O1BA C1BA H1BB . . 109.3 ?
    C2BA C1BA H1BB . . 109.3 ?
    H1BA C1BA H1BB . . 107.9 ?
    C1BA C2BA H2BA . . 109.5 ?
    C1BA C2BA H2BB . . 109.5 ?
    H2BA C2BA H2BB . . 109.5 ?
    C1BA C2BA H2BC . . 109.5 ?
    H2BA C2BA H2BC . . 109.5 ?
    H2BB C2BA H2BC . . 109.5 ?
    O1BA C1BB C2BB . . 106.6(11) ?
    O1BA C1BB H1BC . . 110.4 ?
    C2BB C1BB H1BC . . 110.4 ?
    O1BA C1BB H1BD . . 110.4 ?
    C2BB C1BB H1BD . . 110.4 ?
    H1BC C1BB H1BD . . 108.6 ?
    C1BB C2BB H2BD . . 109.5 ?
    C1BB C2BB H2BE . . 109.5 ?
    H2BD C2BB H2BE . . 109.5 ?
    C1BB C2BB H2BF . . 109.5 ?
    H2BD C2BB H2BF . . 109.5 ?
    H2BE C2BB H2BF . . 109.5 ?
    O1AA C1AA C2AA . . 111.4(4) ?
    O1AA C1AA H1AA . . 109.3 ?
    C2AA C1AA H1AA . . 109.3 ?
    O1AA C1AA H1AB . . 109.3 ?
    C2AA C1AA H1AB . . 109.3 ?
    H1AA C1AA H1AB . . 108.0 ?
    C1AA C2AA H2AA . . 109.5 ?
    C1AA C2AA H2AB . . 109.5 ?
    H2AA C2AA H2AB . . 109.5 ?
    C1AA C2AA H2AC . . 109.5 ?
    H2AA C2AA H2AC . . 109.5 ?
    H2AB C2AA H2AC . . 109.5 ?
    C1AB O1AB H2AO . . 109.5 ?
    O1AB C1AB C2AB . . 109.2(9) ?
    O1AB C1AB H1AC . . 109.9 ?
    C2AB C1AB H1AC . . 109.9 ?
    O1AB C1AB H1AD . . 109.9 ?
    C2AB C1AB H1AD . . 109.9 ?
    H1AC C1AB H1AD . . 108.3 ?
    C1AB C2AB H2AD . . 109.5 ?
    C1AB C2AB H2AE . . 109.5 ?
    H2AD C2AB H2AE . . 109.5 ?
    C1AB C2AB H2AF . . 109.5 ?
    H2AD C2AB H2AF . . 109.5 ?
    H2AE C2AB H2AF . . 109.5 ?
loop_
    _geom_torsion_atom_site_label_1
    _geom_torsion_atom_site_label_2
    _geom_torsion_atom_site_label_3
    _geom_torsion_atom_site_label_4
    _geom_torsion_site_symmetry_1
    _geom_torsion_site_symmetry_2
    _geom_torsion_site_symmetry_3
    _geom_torsion_site_symmetry_4
    _geom_torsion
    _geom_torsion_publ_flag
    C10A C1A C2A C3A . . . . -55.77(18) ?
    C1A C2A C3A O1A . . . . -176.66(13) ?
    C1A C2A C3A C4A . . . . 58.75(18) ?
    O1A C3A C4A C23A . . . . 67.63(17) ?
    C2A C3A C4A C23A . . . . -170.86(13) ?
    O1A C3A C4A C24A . . . . -50.70(17) ?
    C2A C3A C4A C24A . . . . 70.81(17) ?
    O1A C3A C4A C5A . . . . -176.59(12) ?
    C2A C3A C4A C5A . . . . -55.08(17) ?
    C3A C4A C5A C6A . . . . -176.53(13) ?
    C23A C4A C5A C6A . . . . -60.50(17) ?
    C24A C4A C5A C6A . . . . 59.71(19) ?
    C3A C4A C5A C10A . . . . 52.57(17) ?
    C23A C4A C5A C10A . . . . 168.59(14) ?
    C24A C4A C5A C10A . . . . -71.19(19) ?
    C10A C5A C6A C7A . . . . -65.99(16) ?
    C4A C5A C6A C7A . . . . 159.62(12) ?
    C5A C6A C7A C8A . . . . 56.35(17) ?
    C6A C7A C8A C26A . . . . 77.31(16) ?
    C6A C7A C8A C9A . . . . -44.50(18) ?
    C6A C7A C8A C14A . . . . -162.62(13) ?
    C7A C8A C9A C11A . . . . 176.98(13) ?
    C26A C8A C9A C11A . . . . 57.21(16) ?
    C14A C8A C9A C11A . . . . -63.52(15) ?
    C7A C8A C9A C10A . . . . 44.78(17) ?
    C26A C8A C9A C10A . . . . -74.99(16) ?
    C14A C8A C9A C10A . . . . 164.28(12) ?
    C2A C1A C10A C25A . . . . -73.17(16) ?
    C2A C1A C10A C5A . . . . 50.21(17) ?
    C2A C1A C10A C9A . . . . 163.67(13) ?
    C6A C5A C10A C1A . . . . 176.33(12) ?
    C4A C5A C10A C1A . . . . -50.82(17) ?
    C6A C5A C10A C25A . . . . -63.69(16) ?
    C4A C5A C10A C25A . . . . 69.16(17) ?
    C6A C5A C10A C9A . . . . 61.51(15) ?
    C4A C5A C10A C9A . . . . -165.64(13) ?
    C11A C9A C10A C1A . . . . 61.57(17) ?
    C8A C9A C10A C1A . . . . -168.05(12) ?
    C11A C9A C10A C25A . . . . -57.98(18) ?
    C8A C9A C10A C25A . . . . 72.40(17) ?
    C11A C9A C10A C5A . . . . 176.98(13) ?
    C8A C9A C10A C5A . . . . -52.64(16) ?
    C8A C9A C11A C12A . . . . 34.48(19) ?
    C10A C9A C11A C12A . . . . 168.45(13) ?
    C9A C11A C12A C13A . . . . -3.4(2) ?
    C11A C12A C13A C18A . . . . 178.90(15) ?
    C11A C12A C13A C14A . . . . 2.5(3) ?
    C12A C13A C14A C15A . . . . -153.16(15) ?
    C18A C13A C14A C15A . . . . 30.47(19) ?
    C12A C13A C14A C27A . . . . 90.09(17) ?
    C18A C13A C14A C27A . . . . -86.28(16) ?
    C12A C13A C14A C8A . . . . -31.5(2) ?
    C18A C13A C14A C8A . . . . 152.11(13) ?
    C7A C8A C14A C13A . . . . -178.58(12) ?
    C26A C8A C14A C13A . . . . -60.20(17) ?
    C9A C8A C14A C13A . . . . 61.00(15) ?
    C7A C8A C14A C15A . . . . -55.04(16) ?
    C26A C8A C14A C15A . . . . 63.35(16) ?
    C9A C8A C14A C15A . . . . -175.46(12) ?
    C7A C8A C14A C27A . . . . 63.80(17) ?
    C26A C8A C14A C27A . . . . -177.82(14) ?
    C9A C8A C14A C27A . . . . -56.62(16) ?
    C13A C14A C15A C16A . . . . -37.70(18) ?
    C27A C14A C15A C16A . . . . 79.11(16) ?
    C8A C14A C15A C16A . . . . -158.19(12) ?
    C14A C15A C16A C17A . . . . 55.35(18) ?
    C15A C16A C17A C28A . . . . 59.27(18) ?
    C15A C16A C17A C18A . . . . -62.03(17) ?
    C15A C16A C17A C22A . . . . 175.20(13) ?
    C12A C13A C18A C19A . . . . -88.40(18) ?
    C14A C13A C18A C19A . . . . 88.01(17) ?
    C12A C13A C18A C17A . . . . 145.03(15) ?
    C14A C13A C18A C17A . . . . -38.57(19) ?
    C28A C17A C18A C13A . . . . -70.36(15) ?
    C16A C17A C18A C13A . . . . 52.32(16) ?
    C22A C17A C18A C13A . . . . 174.65(12) ?
    C28A C17A C18A C19A . . . . 163.31(12) ?
    C16A C17A C18A C19A . . . . -74.01(15) ?
    C22A C17A C18A C19A . . . . 48.32(16) ?
    C13A C18A C19A C20A . . . . -179.70(13) ?
    C17A C18A C19A C20A . . . . -53.06(17) ?
    C18A C19A C20A C21A . . . . 56.21(17) ?
    C18A C19A C20A C30A . . . . -65.23(19) ?
    C18A C19A C20A C29A . . . . 174.52(15) ?
    C30A C20A C21A C22A . . . . 64.42(17) ?
    C29A C20A C21A C22A . . . . -176.56(14) ?
    C19A C20A C21A C22A . . . . -57.64(17) ?
    C20A C21A C22A C17A . . . . 56.85(18) ?
    C28A C17A C22A C21A . . . . -168.81(14) ?
    C16A C17A C22A C21A . . . . 70.90(17) ?
    C18A C17A C22A C21A . . . . -50.87(18) ?
    C16A C17A C28A O2A . . . . -148.96(15) ?
    C18A C17A C28A O2A . . . . -27.6(2) ?
    C22A C17A C28A O2A . . . . 91.56(18) ?
    C16A C17A C28A O3A . . . . 34.65(19) ?
    C18A C17A C28A O3A . . . . 156.01(13) ?
    C22A C17A C28A O3A . . . . -84.82(16) ?
    C10B C1B C2B C3B . . . . -57.70(18) ?
    C1B C2B C3B O1B . . . . -178.54(12) ?
    C1B C2B C3B C4B . . . . 57.79(18) ?
    O1B C3B C4B C24B . . . . -47.93(18) ?
    C2B C3B C4B C24B . . . . 73.85(17) ?
    O1B C3B C4B C23B . . . . 69.80(17) ?
    C2B C3B C4B C23B . . . . -168.41(14) ?
    O1B C3B C4B C5B . . . . -173.53(13) ?
    C2B C3B C4B C5B . . . . -51.75(17) ?
    C24B C4B C5B C6B . . . . 57.20(19) ?
    C23B C4B C5B C6B . . . . -63.45(18) ?
    C3B C4B C5B C6B . . . . -179.14(14) ?
    C24B C4B C5B C10B . . . . -73.97(18) ?
    C23B C4B C5B C10B . . . . 165.37(13) ?
    C3B C4B C5B C10B . . . . 49.69(17) ?
    C10B C5B C6B C7B . . . . -63.43(17) ?
    C4B C5B C6B C7B . . . . 161.60(14) ?
    C5B C6B C7B C8B . . . . 55.46(19) ?
    C6B C7B C8B C26B . . . . 75.53(17) ?
    C6B C7B C8B C9B . . . . -45.43(18) ?
    C6B C7B C8B C14B . . . . -164.04(13) ?
    C7B C8B C9B C11B . . . . 178.20(14) ?
    C26B C8B C9B C11B . . . . 58.57(17) ?
    C14B C8B C9B C11B . . . . -61.82(17) ?
    C7B C8B C9B C10B . . . . 46.79(18) ?
    C26B C8B C9B C10B . . . . -72.84(17) ?
    C14B C8B C9B C10B . . . . 166.77(13) ?
    C2B C1B C10B C25B . . . . -70.40(17) ?
    C2B C1B C10B C5B . . . . 52.00(17) ?
    C2B C1B C10B C9B . . . . 166.52(13) ?
    C6B C5B C10B C1B . . . . 176.57(13) ?
    C4B C5B C10B C1B . . . . -50.41(17) ?
    C6B C5B C10B C25B . . . . -64.80(17) ?
    C4B C5B C10B C25B . . . . 68.22(17) ?
    C6B C5B C10B C9B . . . . 60.85(15) ?
    C4B C5B C10B C9B . . . . -166.13(12) ?
    C11B C9B C10B C1B . . . . 59.73(17) ?
    C8B C9B C10B C1B . . . . -170.44(13) ?
    C11B C9B C10B C25B . . . . -59.15(18) ?
    C8B C9B C10B C25B . . . . 70.68(18) ?
    C11B C9B C10B C5B . . . . 175.62(13) ?
    C8B C9B C10B C5B . . . . -54.54(16) ?
    C8B C9B C11B C12B . . . . 35.28(19) ?
    C10B C9B C11B C12B . . . . 168.52(13) ?
    C9B C11B C12B C13B . . . . -5.0(3) ?
    C11B C12B C13B C18B . . . . 179.16(15) ?
    C11B C12B C13B C14B . . . . 2.5(3) ?
    C12B C13B C14B C27B . . . . 92.89(19) ?
    C18B C13B C14B C27B . . . . -83.77(17) ?
    C12B C13B C14B C15B . . . . -149.83(16) ?
    C18B C13B C14B C15B . . . . 33.5(2) ?
    C12B C13B C14B C8B . . . . -29.3(2) ?
    C18B C13B C14B C8B . . . . 154.02(13) ?
    C7B C8B C14B C13B . . . . 177.90(13) ?
    C26B C8B C14B C13B . . . . -62.66(17) ?
    C9B C8B C14B C13B . . . . 58.07(16) ?
    C7B C8B C14B C27B . . . . 59.45(18) ?
    C26B C8B C14B C27B . . . . 178.88(15) ?
    C9B C8B C14B C27B . . . . -60.38(18) ?
    C7B C8B C14B C15B . . . . -59.64(17) ?
    C26B C8B C14B C15B . . . . 59.79(18) ?
    C9B C8B C14B C15B . . . . -179.47(13) ?
    C13B C14B C15B C16B . . . . -35.3(2) ?
    C27B C14B C15B C16B . . . . 81.70(18) ?
    C8B C14B C15B C16B . . . . -155.77(14) ?
    C14B C15B C16B C17B . . . . 50.7(2) ?
    C15B C16B C17B C28B . . . . 62.82(18) ?
    C15B C16B C17B C18B . . . . -59.97(18) ?
    C15B C16B C17B C22B . . . . 177.62(13) ?
    C12B C13B C18B C19B . . . . -94.9(2) ?
    C14B C13B C18B C19B . . . . 81.82(19) ?
    C12B C13B C18B C17B . . . . 138.96(17) ?
    C14B C13B C18B C17B . . . . -44.3(2) ?
    C16B C17B C18B C13B . . . . 55.20(18) ?
    C28B C17B C18B C13B . . . . -67.57(19) ?
    C22B C17B C18B C13B . . . . 178.20(15) ?
    C16B C17B C18B C19B . . . . -71.90(18) ?
    C28B C17B C18B C19B . . . . 165.33(15) ?
    C22B C17B C18B C19B . . . . 51.1(2) ?
    C13B C18B C19B C20B . . . . 179.45(16) ?
    C17B C18B C19B C20B . . . . -54.7(2) ?
    C18B C19B C20B C30B . . . . -67.1(2) ?
    C18B C19B C20B C29B . . . . 172.74(17) ?
    C18B C19B C20B C21B . . . . 54.9(2) ?
    C30B C20B C21B C22B . . . . 67.6(2) ?
    C29B C20B C21B C22B . . . . -172.67(17) ?
    C19B C20B C21B C22B . . . . -54.8(2) ?
    C20B C21B C22B C17B . . . . 55.9(2) ?
    C16B C17B C22B C21B . . . . 69.4(2) ?
    C28B C17B C22B C21B . . . . -171.41(17) ?
    C18B C17B C22B C21B . . . . -52.6(2) ?
    C16B C17B C28B O2B . . . . 23.8(2) ?
    C18B C17B C28B O2B . . . . 145.84(16) ?
    C22B C17B C28B O2B . . . . -95.76(19) ?
    C16B C17B C28B O3B . . . . -160.88(15) ?
    C18B C17B C28B O3B . . . . -38.9(2) ?
    C22B C17B C28B O3B . . . . 79.55(19) ?
    C1BB O1BA C1BA C2BA . . . . -17.4(10) ?
    C1BA O1BA C1BB C2BB . . . . -4.0(7) ?
loop_
    _geom_hbond_atom_site_label_D
    _geom_hbond_atom_site_label_H
    _geom_hbond_atom_site_label_A
    _geom_hbond_site_symmetry_A
    _geom_hbond_distance_DH
    _geom_hbond_distance_HA
    _geom_hbond_distance_DA
    _geom_hbond_angle_DHA
    _geom_hbond_publ_flag
    O1BA H1BO O1B . 0.84(3) 1.81(3) 2.652(2) 177(3) y
    O1AA H1AO O1A . 0.8206 1.9822 2.794(7) 169.95 y
    O1A H11 O2B . 0.85(3) 2.02(3) 2.8503(18) 168(3) y
    O1B H12 O2A 1_554 0.83(3) 1.89(3) 2.7204(18) 174(3) y
    O3A H31 O1BA 1_566 0.95(3) 1.61(3) 2.552(2) 177(3) y
    O3B H32 O1AA . 0.96(4) 1.64(4) 2.575(7) 163(4) y
    C15A H15A O3A . 0.9700 2.5772 3.1222(19) 115.67 y
    C15B H15C O2B . 0.9699 2.5983 3.152(2) 116.40 y
    C23A H23A O2B . 0.9606 2.5427 3.375(2) 145.08 y
data_global
_journal_date_recd_electronic     2010-09-24
_journal_date_accepted     2010-10-06
_journal_name_full     'Acta Crystallographica, Section E'
_journal_year     2010
_journal_volume     66
_journal_issue     11
_journal_page_first     o2790
_journal_page_last     o2790
_journal_paper_category     QO
_journal_coeditor_code     BT5364
_publ_contact_author_name     'Dr.hab. Andrzej Gzella'
_publ_contact_author_address
;
   Department of Organic Chemistry,
   Poznan University of Medical Sciences,
   ul. Grunwaldzka 6,
   60-780 Pozna\'n,
   Poland
;
_publ_contact_author_email     akgzella@ump.edu.pl
_publ_contact_author_fax       5E307(6)
_publ_contact_author_phone       5E307(6)
_publ_section_title
;
Oleanolic acid ethanol monosolvate
;
loop_
    _publ_author_name
    _publ_author_address
    'Froelich, Anna'
;Department of Organic Chemistry,
Poznan University of Medical Sciences,
ul. Grunwaldzka 6, 60-780 Pozna\'n, Poland
;
    'Gzella, Andrzej K.'
;
Faculty of Pharmacy,
Ludwik Rydygier Collegium Medicum in Bydgoszcz,
Nicolaus Copernicus University in Torun,
ul. M. Curie Sk\/lodowskiej 9, 85-094 Bydgoszcz, Poland
;
