# Supplementary material for: Oleanolic acid ethanol monosolvate
Source: Acta Crystallogr Sect E Struct Rep Online. 2010 Oct 9;66(Pt 11):o2790. doi: 10.1107/S1600536810039929 (PMC3009164; doi:10.1107/S1600536810039929)
Supplement: Supplementary file 2 [file e-66-o2790-Isup2.hkl]

#
# h,k,l, Fc-squared, Fo-squared, sigma(Fo-squared) and status flag
#
data_I
_shelx_title ' Oleanolic acid in P2(1), Froelich & Gzella'
_shelx_refln_list_code          4
_shelx_F_calc_maximum      174.16
_exptl_crystal_F_000      1112.00
_reflns_d_resolution_high  0.8100
 
loop_
 _symmetry_equiv_pos_as_xyz
 'x, y, z'
 '-x, y+1/2, -z'
 
_cell_length_a    16.3616
_cell_length_b     7.2587
_cell_length_c    25.7862
_cell_angle_alpha  90.000
_cell_angle_beta  107.500
_cell_angle_gamma  90.000
 
_shelx_F_squared_multiplier     1.000
 
loop_
 _refln_index_h
 _refln_index_k
 _refln_index_l
 _refln_F_squared_calc
 _refln_F_squared_meas
 _refln_F_squared_sigma
 _refln_observed_status
   0  -8   0        2.08        1.20      1.37 o
   1  -8   0       29.66       34.47      2.46 o
   2  -8   0       20.48       26.20      1.79 o
   3  -8   0       13.26       19.23      1.61 o
   4  -8   0        5.22        5.28      2.12 o
   5  -8   0      200.60      237.45      4.38 o
   6  -8   0       57.58       66.24      2.61 o
   7  -8   0      153.04      186.52      3.46 o
   8  -8   0      162.98      210.26      3.31 o
   1  -7   0      164.67      172.54      3.05 o
   2  -7   0        7.25        7.95      1.45 o
   3  -7   0        1.20        0.58      1.31 o
   4  -7   0        4.46        3.58      1.31 o
   5  -7   0      125.59      125.59      3.58 o
   6  -7   0       84.39      108.10      8.98 o
   7  -7   0      153.41      181.76      4.59 o
   8  -7   0       10.80       12.39      2.33 o
   9  -7   0       53.09       69.51      2.94 o
  11  -7   0       51.97       58.75      2.22 o
  12  -7   0      134.21      141.51      2.51 o
   0  -6   0      699.74      658.21      8.26 o
   1  -6   0       60.91       51.95      2.13 o
   2  -6   0      663.10      616.80     12.18 o
   3  -6   0      270.31      274.58      3.95 o
   4  -6   0      397.85      368.53      6.65 o
   5  -6   0      447.06      418.81      7.24 o
   6  -6   0      122.07      134.81      3.99 o
   7  -6   0     1147.49     1115.00     11.20 o
   8  -6   0       46.03       43.15      3.17 o
   9  -6   0      179.12      181.73      4.82 o
  10  -6   0        4.63        5.64      2.32 o
  11  -6   0      150.63      147.74      4.08 o
  12  -6   0       72.03       67.60      2.85 o
  14  -6   0       40.37       44.67      1.77 o
   1  -5   0      176.72      224.65      9.71 o
   2  -5   0       70.66       69.77      6.57 o
   3  -5   0       38.99       45.16      6.43 o
   4  -5   0       62.04       55.19      7.44 o
   5  -5   0      129.01      124.94      3.92 o
   6  -5   0      429.33      401.68     11.60 o
   7  -5   0        4.73       10.49      1.42 o
   8  -5   0        8.09       10.29      1.25 o
   9  -5   0       45.75       48.46      2.44 o
  10  -5   0       23.99       31.55      2.19 o
  11  -5   0       47.35       44.63      2.42 o
  12  -5   0       15.91       15.36      2.37 o
  13  -5   0      376.40      385.83      4.73 o
  14  -5   0        2.64        3.94      1.16 o
  15  -5   0       79.55       85.77      2.57 o
   0  -4   0     2342.44     2400.76     26.59 o
   1  -4   0      167.46      194.62      5.71 o
   2  -4   0     1293.62     1417.01     36.42 o
   3  -4   0      500.93      535.94      6.96 o
   4  -4   0      144.28      139.41      3.87 o
   5  -4   0       65.58       79.36      4.34 o
   6  -4   0       74.78       78.95      4.96 o
   7  -4   0        3.55        1.29      2.75 o
   8  -4   0      117.49      115.08      4.01 o
   9  -4   0      204.95      201.71      7.78 o
  10  -4   0       53.58       61.17      3.61 o
  11  -4   0       38.79       41.08      2.30 o
  12  -4   0      490.15      457.11      5.61 o
  13  -4   0      149.22      162.88      3.60 o
  14  -4   0      194.33      175.03      3.75 o
  15  -4   0       79.59       83.35      3.28 o
  16  -4   0       97.79       86.66      3.30 o
  17  -4   0       47.53       50.08      1.71 o
   1  -3   0     2342.63     2193.14     14.24 o
   2  -3   0     1405.54     1314.77     23.01 o
   3  -3   0      209.05      193.91      3.97 o
   4  -3   0     1505.61     1603.37     16.94 o
   5  -3   0      784.28      847.07     16.02 o
   6  -3   0      839.51      860.49     13.31 o
   7  -3   0      106.57       91.10      5.27 o
   8  -3   0      256.44      261.14      8.64 o
   9  -3   0       27.13       16.88      3.22 o
  10  -3   0      289.79      298.59     13.95 o
  11  -3   0       70.41       59.75      2.38 o
  12  -3   0      131.52      102.80      3.93 o
  13  -3   0       39.47       39.51      2.47 o
  14  -3   0      160.55      180.83      4.63 o
  15  -3   0      106.85      109.39      4.54 o
  16  -3   0      137.01      134.54      3.65 o
  17  -3   0       46.06       43.68      1.75 o
  18  -3   0       31.25       34.82      1.26 o
   0  -2   0     2705.02     2502.21      9.26 o
   2  -2   0     2951.69     2658.39     11.13 o
   3  -2   0       65.95       66.56      2.28 o
   4  -2   0      464.91      486.91      8.27 o
   6  -2   0     3105.82     3178.63     22.85 o
   7  -2   0     1143.09     1073.86     14.52 o
   8  -2   0       44.66       28.79      3.60 o
   9  -2   0      220.18      182.00      7.37 o
  10  -2   0      452.11      442.37     11.45 o
  11  -2   0      559.96      524.84     11.81 o
  12  -2   0       64.23       87.76      2.36 o
  13  -2   0      373.99      360.57      5.54 o
  14  -2   0       13.19       12.52      2.19 o
  15  -2   0      137.63      162.91      6.24 o
  16  -2   0       58.78       64.38      2.72 o
  17  -2   0      271.28      272.59      4.67 o
  18  -2   0       29.10       31.45      1.46 o
   3  -1   0      930.26      912.54     19.17 o
   5  -1   0      191.99      178.34      4.80 o
   6  -1   0     4639.38     4590.83     24.97 o
   7  -1   0      588.43      596.46     10.01 o
   8  -1   0      128.39      143.56      5.62 o
   9  -1   0       49.23       54.30      4.13 o
  10  -1   0      396.77      326.87      9.14 o
  11  -1   0      143.37      131.86      6.71 o
  12  -1   0      129.34      125.42      3.89 o
  13  -1   0       19.58       20.90      1.57 o
  14  -1   0      488.29      458.88     24.11 o
  15  -1   0      122.21      118.24      4.33 o
  16  -1   0       19.43       16.74      1.75 o
  17  -1   0       24.07       26.35      1.55 o
  18  -1   0       39.35       43.57      1.59 o
   4   0   0     2962.94     2447.84     12.98 o
   5   0   0     1872.95     1931.57     13.11 o
   6   0   0      456.07      594.52      8.20 o
   7   0   0       99.04       93.09      3.98 o
   8   0   0      205.48      179.05      5.55 o
   9   0   0     1593.20     1485.39     16.46 o
  10   0   0       51.00       54.98      4.21 o
  11   0   0        5.41        3.42      2.22 o
  12   0   0        8.23        5.83      1.67 o
  13   0   0        4.74        3.89      1.47 o
  14   0   0      651.52      619.46     14.49 o
  15   0   0      158.59      191.06      9.48 o
  16   0   0       24.43       25.33      2.27 o
  17   0   0        1.41        1.30      1.37 o
  18   0   0       10.19        6.36      1.16 o
   3   1   0      926.28      891.81      4.75 o
   4   1   0     3949.63     3786.20     57.21 o
   5   1   0      194.54      181.91      6.75 o
   6   1   0     4633.00     4491.73     19.50 o
   7   1   0      587.84      604.66     13.56 o
   8   1   0      122.22      150.78      4.01 o
   9   1   0       50.93       51.08      2.85 o
  10   1   0      394.26      357.69     13.89 o
  11   1   0      142.60      152.29     10.47 o
  12   1   0      126.90      119.51      3.85 o
  13   1   0       18.96       23.80      3.12 o
  14   1   0      490.15      464.02     15.75 o
  15   1   0      123.68      115.70      2.83 o
  16   1   0       19.95       18.55      3.45 o
  17   1   0       23.75       25.36      3.59 o
  18   1   0       39.58       38.45      2.24 o
   1   2   0     1908.84     1989.66     23.10 o
   3   2   0       67.24       65.43      1.11 o
   4   2   0      470.71      471.57      3.32 o
   5   2   0      447.41      418.58      5.76 o
   6   2   0     3113.42     3345.25     36.82 o
   7   2   0     1145.78     1118.91     23.15 o
   8   2   0       43.73       32.12      6.77 o
   9   2   0      221.66      198.05     12.22 o
  10   2   0      454.34      453.76     18.35 o
  11   2   0      556.04      519.26     17.89 o
  12   2   0       64.21       81.45      5.13 o
  13   2   0      372.05      376.15      6.42 o
  14   2   0       13.14       13.80      2.66 o
  15   2   0      137.44      152.44      4.98 o
  16   2   0       59.49       56.53      3.71 o
  17   2   0      272.00      284.58      6.13 o
  18   2   0       28.09       30.55      1.96 o
   1   3   0     2354.74     2387.91     22.98 o
   5   3   0      790.54      861.95     23.17 o
   6   3   0      843.71      969.46     25.19 o
   7   3   0      105.34      105.52     10.63 o
   8   3   0      254.39      244.21     15.45 o
   9   3   0       26.99       28.65      7.91 o
  10   3   0      288.87      299.21      4.35 o
  11   3   0       71.29       51.32      4.32 o
  12   3   0      130.75      100.99      2.41 o
  13   3   0       38.64       37.96      1.79 o
  15   3   0      108.15      107.45      3.95 o
  16   3   0      136.85      126.80      4.11 o
  17   3   0       47.16       44.31      2.85 o
  18   3   0       30.84       31.24      1.55 o
   0   4   0     2350.71     2509.66     39.69 o
   1   4   0      169.90      212.23     13.62 o
   2   4   0     1290.15     1489.61     32.22 o
   5   4   0       65.39       90.13     10.81 o
   6   4   0       74.80       81.99     11.46 o
   7   4   0        3.39       -2.06      7.76 o
   8   4   0      117.98      113.76      2.77 o
   9   4   0      203.18      176.48      5.23 o
  10   4   0       53.21       57.74      3.86 o
  11   4   0       39.06       38.81      1.84 o
  12   4   0      486.07      467.65      6.35 o
  13   4   0      149.52      157.84      4.02 o
  14   4   0      192.67      175.75      4.29 o
  15   4   0       78.79       80.95      3.19 o
  16   4   0       98.21       89.69      3.09 o
  17   4   0       46.89       45.49      1.78 o
   1   5   0      174.16      242.45     15.57 o
   2   5   0       71.13       90.51     11.15 o
   3   5   0       39.41       57.74     10.70 o
   4   5   0       63.91       69.47     11.84 o
   5   5   0      128.58      118.57      4.84 o
   6   5   0      430.42      415.42     13.81 o
   7   5   0        4.88        7.85      1.11 o
   8   5   0        8.19       10.15      1.18 o
   9   5   0       45.35       44.22      1.66 o
  10   5   0       23.60       29.43      2.07 o
  11   5   0       46.81       43.04      2.03 o
  12   5   0       15.91       14.50      2.44 o
  13   5   0      373.98      388.24      5.37 o
  14   5   0        2.70        3.15      1.85 o
  15   5   0       78.52       80.24      2.54 o
   0   6   0      702.59      743.23     10.63 o
   1   6   0       61.69       50.52      5.85 o
   2   6   0      662.69      611.84    103.70 o
   3   6   0      269.22      282.25     27.44 o
   4   6   0      399.60      383.69     14.08 o
   5   6   0      447.34      433.44      3.36 o
   6   6   0      121.03      127.28      2.46 o
   7   6   0     1143.32     1131.76     10.51 o
   8   6   0       45.39       44.89      1.81 o
   9   6   0      176.53      184.49      3.17 o
  10   6   0        4.55        4.86      1.27 o
  11   6   0      150.68      155.31      3.23 o
  12   6   0       72.36       61.92      4.27 o
  13   6   0       18.00        5.97      1.53 o
  14   6   0       40.36       26.47      1.42 o
   1   7   0      165.67      101.43     10.54 o
   2   7   0        7.13        6.42      3.67 o
   3   7   0        1.08        1.53      1.83 o
   4   7   0        4.54        3.15      1.33 o
   5   7   0      124.99      136.20      3.79 o
   6   7   0       83.05      108.16     10.60 o
   7   7   0      153.58      175.14      3.96 o
   8   7   0       11.02       11.70      1.68 o
   9   7   0       53.67       68.79      3.15 o
  10   7   0       70.78       44.47      6.44 o
  11   7   0       52.93       41.77      2.20 o
  12   7   0      134.35       62.84      2.12 o
   1   8   0       29.54       30.55      2.57 o
   2   8   0       20.93       22.87      2.37 o
   3   8   0       13.33       16.60      2.06 o
   4   8   0        5.14        3.70      1.41 o
   5   8   0      201.64      211.61      3.63 o
   6   8   0       58.03       50.68      1.85 o
   7   8   0      154.66       11.45      2.32 o
   8   8   0      163.42       10.97      1.94 o
  -8  -8   1       24.64       29.56      1.70 o
  -7  -8   1       61.28       86.36      2.60 o
  -6  -8   1       11.44       19.76      1.95 o
  -5  -8   1      100.41      109.87      3.30 o
  -3  -8   1      169.48      177.64      9.08 o
  -2  -8   1       92.94      110.15      5.88 o
  -1  -8   1       32.35       35.00      1.63 o
   0  -8   1       20.67       23.24      1.82 o
   1  -8   1       18.44       16.55      1.68 o
   2  -8   1       16.72       17.49      1.70 o
   3  -8   1       76.95       79.69      2.46 o
   4  -8   1       64.54       75.77      4.71 o
   5  -8   1       30.96       31.50      2.28 o
   6  -8   1       68.69       86.59      2.77 o
   7  -8   1      259.80      320.29      4.29 o
   8  -8   1        1.93        5.00      1.30 o
 -12  -7   1       16.63       21.45      1.41 o
 -11  -7   1       79.50       86.96      2.55 o
  -9  -7   1       47.68       58.40      2.78 o
  -8  -7   1       76.66       87.50      3.38 o
  -7  -7   1       51.19       48.79      3.07 o
  -6  -7   1      230.96      247.08     20.73 o
  -5  -7   1       45.95       53.40      3.40 o
  -4  -7   1       57.25       49.66      2.72 o
  -3  -7   1      202.32      205.65     14.71 o
  -2  -7   1      493.36      495.05     14.18 o
  -1  -7   1      547.52      521.61     27.67 o
   0  -7   1      791.00      771.11     14.25 o
   1  -7   1       13.44       13.60      1.46 o
   2  -7   1     1095.37     1053.15     42.54 o
   3  -7   1      402.11      405.54      6.29 o
   4  -7   1      296.72      295.88      5.36 o
   5  -7   1      137.69      156.44      4.00 o
   6  -7   1      211.43      242.36     11.51 o
   7  -7   1       76.96       85.21      3.53 o
   8  -7   1       63.89       84.89      3.30 o
  10  -7   1        9.47        8.85      1.79 o
  11  -7   1       92.61      103.36      2.63 o
 -14  -6   1        9.99        8.52      1.32 o
 -13  -6   1        3.53        6.24      1.63 o
 -12  -6   1       10.79        9.36      2.08 o
 -11  -6   1       39.44       35.91      2.73 o
 -10  -6   1       48.12       55.43      3.12 o
  -9  -6   1       18.27       14.12      2.55 o
  -8  -6   1      231.51      239.72     11.53 o
  -7  -6   1       43.36       38.71      2.00 o
  -6  -6   1       31.31       32.21      1.92 o
  -5  -6   1      230.99      230.51     11.95 o
  -4  -6   1      111.23      107.84      4.86 o
  -3  -6   1       60.32       56.23      2.71 o
  -2  -6   1      483.99      428.30      4.76 o
  -1  -6   1     1171.55     1018.31      7.06 o
   0  -6   1      154.05      147.67      3.41 o
   1  -6   1     1510.08     1336.37     11.51 o
   2  -6   1      356.99      322.79      4.17 o
   3  -6   1      918.37      849.57      6.59 o
   4  -6   1      180.13      176.15      4.58 o
   5  -6   1      105.99      103.41      3.60 o
   6  -6   1       69.49       67.18      3.14 o
   7  -6   1       71.79       68.68      2.31 o
   8  -6   1      105.93      110.60      4.07 o
   9  -6   1        1.65        2.21      2.29 o
  10  -6   1        0.50        3.04      2.25 o
  11  -6   1       21.34       23.66      2.53 o
  12  -6   1       49.93       55.56      2.70 o
  13  -6   1       13.66       17.21      1.81 o
  14  -6   1       21.83       20.90      1.39 o
 -15  -5   1       96.56       97.12      1.81 o
 -14  -5   1       64.25       64.55      2.11 o
 -13  -5   1        2.31        3.96      2.17 o
 -12  -5   1       69.89       67.30      2.63 o
 -11  -5   1       31.28       37.82      1.95 o
 -10  -5   1      184.66      172.42      3.07 o
  -9  -5   1      608.79      586.40      8.81 o
  -8  -5   1      395.43      387.64      9.25 o
  -7  -5   1       76.06       79.34      2.03 o
  -6  -5   1      647.53      615.89     10.25 o
  -5  -5   1       54.25       46.22      1.87 o
  -4  -5   1       53.92       56.44      7.29 o
  -3  -5   1      169.13      185.94     10.26 o
  -2  -5   1        3.20       14.38      4.80 o
  -1  -5   1      166.94      189.99      9.36 o
   0  -5   1       17.57       38.86      4.96 o
   1  -5   1      162.01      181.63      8.27 o
   2  -5   1      125.78      128.87      5.13 o
   3  -5   1      337.29      315.43     12.78 o
   4  -5   1      102.57      108.05      3.20 o
   5  -5   1        0.74        4.12      2.11 o
   6  -5   1      506.64      517.80      5.95 o
   7  -5   1      102.53      100.65      2.97 o
   8  -5   1      449.25      444.53     17.21 o
   9  -5   1      244.76      222.97      9.48 o
  10  -5   1       59.30       65.28      3.37 o
  11  -5   1      218.95      225.23      4.06 o
  12  -5   1       99.47       83.36      2.75 o
  13  -5   1       26.79       30.62      1.40 o
  14  -5   1      105.29      122.88      3.48 o
  15  -5   1       11.45       12.77      1.64 o
 -17  -4   1       32.33       34.32      1.65 o
 -16  -4   1       11.88       11.24      1.44 o
 -15  -4   1        6.75        7.23      1.67 o
 -14  -4   1      111.60      115.63      4.71 o
 -13  -4   1       19.57       27.87      1.86 o
 -12  -4   1      163.19      153.60      4.60 o
 -11  -4   1       42.25       35.92      1.91 o
 -10  -4   1      125.75      122.71      3.69 o
  -9  -4   1      323.15      315.50      5.36 o
  -8  -4   1      548.30      502.41     10.71 o
  -7  -4   1      239.79      232.76      8.16 o
  -6  -4   1       48.25       31.81      3.60 o
  -5  -4   1      239.65      244.67      7.29 o
  -4  -4   1      186.85      166.69      3.98 o
  -3  -4   1      175.28      190.41      7.83 o
  -2  -4   1      552.38      555.48      7.25 o
  -1  -4   1      793.27      763.71     20.68 o
   0  -4   1      147.37      147.88      5.14 o
   1  -4   1      333.42      333.35      7.37 o
   2  -4   1      533.92      577.61      6.53 o
   3  -4   1      187.00      217.55      4.75 o
   4  -4   1      652.09      680.04     13.77 o
   5  -4   1      185.19      167.09     16.98 o
   6  -4   1       23.75       26.64      3.57 o
   7  -4   1      116.80      120.13      6.38 o
   8  -4   1        3.57        6.17      1.17 o
   9  -4   1       43.59       38.61      1.92 o
  10  -4   1      203.59      182.21      9.87 o
  11  -4   1      233.58      238.48     10.20 o
  12  -4   1       19.84       22.27      2.13 o
  13  -4   1      272.68      256.35      4.27 o
  14  -4   1      152.63      165.33      2.61 o
  15  -4   1      170.90      156.52      2.34 o
  16  -4   1        5.80        7.70      1.26 o
  17  -4   1       50.10       46.27      1.54 o
 -18  -3   1      199.73      192.89      2.43 o
 -17  -3   1        6.97        9.83      2.15 o
 -16  -3   1       39.21       48.08      2.18 o
 -15  -3   1      167.00      168.14      5.96 o
 -14  -3   1       50.27       60.93      2.45 o
 -13  -3   1      117.13      131.61      4.85 o
 -12  -3   1      283.15      311.15      8.81 o
 -11  -3   1       13.12        6.95      1.58 o
 -10  -3   1      343.22      328.15      7.13 o
  -9  -3   1       61.97       61.63      5.08 o
  -8  -3   1      132.12      123.36      6.04 o
  -7  -3   1      206.00      208.47      7.27 o
  -6  -3   1      175.49      189.29      6.45 o
  -5  -3   1      341.43      364.39     18.04 o
  -4  -3   1     2206.83     2109.64     27.03 o
  -3  -3   1      118.72      125.34      7.09 o
  -2  -3   1     1783.74     1881.03     10.71 o
  -1  -3   1      165.11      174.62      3.65 o
   0  -3   1      107.09      131.41      4.51 o
   1  -3   1      790.79      824.04      8.88 o
   2  -3   1     1254.25     1260.68     23.92 o
   3  -3   1      935.23      960.31     30.30 o
   4  -3   1      438.86      420.81      5.98 o
   5  -3   1      216.78      269.32     13.91 o
   6  -3   1      748.16      766.23     12.86 o
   7  -3   1      224.64      232.35      7.80 o
   8  -3   1      106.24      105.97      5.90 o
   9  -3   1       58.94       70.10      5.31 o
  10  -3   1      117.34      121.75      3.35 o
  11  -3   1        8.65        9.84      2.01 o
  12  -3   1      128.70      114.94      4.16 o
  13  -3   1       11.25       13.54      1.98 o
  14  -3   1       35.49       44.46      3.32 o
  15  -3   1      136.34      135.75      2.86 o
  16  -3   1       48.99       52.34      2.11 o
  17  -3   1      249.11      275.85      6.80 o
 -18  -2   1       58.35       59.14      4.01 o
 -17  -2   1      453.98      473.32      8.50 o
 -16  -2   1      471.48      538.18     14.53 o
 -15  -2   1      114.31      128.31      3.88 o
 -14  -2   1      177.94      151.65      3.80 o
 -13  -2   1      316.06      338.16      5.13 o
 -12  -2   1      374.29      374.08      8.26 o
 -11  -2   1      308.13      273.78      4.18 o
 -10  -2   1      345.51      315.45      9.83 o
  -9  -2   1      182.28      177.04      7.09 o
  -8  -2   1       20.95       16.78      3.23 o
  -7  -2   1      145.51      107.35      5.06 o
  -6  -2   1       68.87       86.84      4.56 o
  -5  -2   1     2525.71     2689.67     19.17 o
  -4  -2   1     3007.50     2980.95     16.31 o
  -3  -2   1     1228.95     1182.29     15.37 o
  -2  -2   1     2302.43     2183.69     14.62 o
  -1  -2   1      981.48     1010.32     10.86 o
   0  -2   1     1279.71     1352.47     12.69 o
   1  -2   1     3026.65     2752.99     79.98 o
   2  -2   1     1992.85     1897.40     15.83 o
   3  -2   1     1861.32     1775.32     20.69 o
   4  -2   1     1582.49     1620.78     14.06 o
   5  -2   1      303.42      359.46      7.61 o
   6  -2   1     4628.14     4847.95     28.67 o
   7  -2   1      787.35      794.66     12.71 o
   8  -2   1      645.73      688.12     12.78 o
   9  -2   1      516.75      502.55     11.64 o
  10  -2   1       92.92       99.98      6.05 o
  11  -2   1      101.28       95.92      2.32 o
  12  -2   1      143.26      135.80      4.23 o
  13  -2   1      260.57      240.03      9.18 o
  14  -2   1       40.09       46.09      2.82 o
  15  -2   1       33.49       22.73      2.56 o
  16  -2   1      162.57      158.68      4.10 o
  17  -2   1       40.70       52.97      1.95 o
  18  -2   1      103.38      102.11      1.97 o
 -19  -1   1       42.55       34.51      1.35 o
 -18  -1   1       18.62       15.13      1.18 o
 -17  -1   1      585.76      625.86     14.55 o
 -16  -1   1       53.53       53.44      2.21 o
 -15  -1   1      431.10      421.62      5.40 o
 -14  -1   1      402.03      350.06      8.47 o
 -13  -1   1      216.85      200.56      5.72 o
 -12  -1   1       39.45       32.09      1.97 o
 -11  -1   1       41.50       37.31      4.24 o
 -10  -1   1      219.85      221.63      7.71 o
  -9  -1   1      414.51      384.48      9.34 o
  -8  -1   1     1059.13     1020.38     13.83 o
  -6  -1   1      545.32      465.13      8.11 o
  -4  -1   1       86.90       71.45      3.04 o
  -3  -1   1      861.96      817.96      7.56 o
   2  -1   1     4532.60     4104.79     15.39 o
   3  -1   1     4077.25     3577.60     16.49 o
   4  -1   1     3198.64     2981.19     16.88 o
   5  -1   1      146.87      192.88      5.17 o
   6  -1   1      214.33      221.13      5.94 o
   8  -1   1      238.90      217.04      6.85 o
   9  -1   1      185.48      183.40      6.84 o
  10  -1   1      272.36      268.28      8.54 o
  11  -1   1      613.27      580.99     12.99 o
  12  -1   1      133.98      135.91      6.75 o
  13  -1   1      309.39      282.38      8.13 o
  14  -1   1      178.42      168.53      6.37 o
  15  -1   1       10.64        8.94      1.69 o
  16  -1   1       32.95       47.64      2.05 o
  17  -1   1       80.26       86.72      2.77 o
  18  -1   1        5.58        6.43      1.13 o
 -19   0   1       72.83       56.97      2.43 o
 -18   0   1       59.05       49.96      3.91 o
 -17   0   1      582.61      592.98      9.68 o
 -16   0   1      151.92      170.32      3.45 o
 -15   0   1      935.42      880.54     12.24 o
 -14   0   1      211.55      208.05      3.69 o
 -13   0   1      280.81      288.94      5.89 o
 -12   0   1      260.55      220.19      6.83 o
 -11   0   1       33.14       22.56      2.74 o
 -10   0   1        8.63       16.29      3.03 o
  -9   0   1       52.32       59.41      3.98 o
  -8   0   1      924.95      952.17     12.28 o
  -7   0   1      470.71      435.70      7.76 o
  -6   0   1        5.09        1.79      2.00 o
  -5   0   1     3778.38     3317.80     16.85 o
  -4   0   1     1593.39     1315.13      9.41 o
   3   0   1     3959.43     3716.58     13.91 o
   4   0   1     7005.12     6284.59     83.65 o
   5   0   1      738.50      684.33      7.97 o
   6   0   1       30.21       36.96      2.67 o
   7   0   1      243.70      228.58      5.81 o
   8   0   1      760.42      685.73     10.54 o
   9   0   1        0.36        3.95      2.27 o
  10   0   1      868.06      934.52     66.94 o
  11   0   1      344.73      352.53     20.40 o
  12   0   1       45.90       50.42      2.38 o
  13   0   1      395.34      334.38     12.62 o
  14   0   1      593.36      594.76     10.54 o
  15   0   1       71.68       77.62      2.98 o
  16   0   1       13.86       17.73      2.14 o
  17   0   1       94.55       97.77      3.49 o
  18   0   1        0.16        1.10      1.14 o
 -19   1   1       41.77       31.01      2.19 o
 -18   1   1       18.28       17.00      2.19 o
 -17   1   1      583.06      617.61     29.44 o
 -16   1   1       53.23       50.46      4.10 o
 -15   1   1      430.66      396.77      7.82 o
 -14   1   1      401.64      374.55      7.24 o
 -13   1   1      215.25      199.33     12.57 o
 -12   1   1       39.21       35.63      3.35 o
 -11   1   1       40.19       36.59      6.07 o
 -10   1   1      221.02      209.96      5.37 o
  -9   1   1      415.50      384.45      6.62 o
  -8   1   1     1056.31     1049.25     11.61 o
  -7   1   1      952.63     1012.83      9.31 o
  -6   1   1      540.94      477.31      6.48 o
  -5   1   1     2091.56     2183.32     15.09 o
  -4   1   1       88.30       79.66      2.20 o
  -3   1   1      861.90      817.27     16.70 o
   2   1   1     4533.62     4107.89     25.31 o
   3   1   1     4077.60     3636.58     10.50 o
   4   1   1     3195.34     2970.70     12.57 o
   5   1   1      145.18      182.48      3.61 o
   6   1   1      215.89      228.63      4.00 o
   7   1   1     1748.77     1927.72     12.22 o
   8   1   1      238.27      223.71      7.36 o
   9   1   1      183.33      179.34      4.69 o
  10   1   1      271.12      291.54     13.12 o
  11   1   1      616.20      592.41      6.81 o
  12   1   1      133.61      135.53      8.05 o
  13   1   1      307.75      286.42      9.87 o
  14   1   1      176.69      166.07      3.49 o
  15   1   1       11.43       13.28      1.88 o
  16   1   1       32.63       49.46      2.61 o
  17   1   1       79.91       84.31      3.09 o
  18   1   1        5.80        6.11      1.65 o
 -18   2   1       59.19       61.85      2.46 o
 -17   2   1      451.38      450.11      7.59 o
 -16   2   1      475.13      498.62      8.14 o
 -15   2   1      115.35      124.10      4.58 o
 -14   2   1      178.54      151.69      4.57 o
 -13   2   1      318.12      352.49      6.21 o
 -12   2   1      376.11      386.70     20.37 o
 -11   2   1      309.94      271.60      8.27 o
 -10   2   1      346.57      340.91     15.86 o
  -9   2   1      180.51      187.26     11.65 o
  -8   2   1       20.61       14.11      6.03 o
  -7   2   1      148.91      119.16      8.34 o
  -6   2   1       67.88       80.22      5.72 o
  -5   2   1     2518.44     2700.12     34.79 o
  -4   2   1     3019.57     2941.75     30.69 o
  -3   2   1     1229.91     1184.39     41.87 o
  -2   2   1     2303.43     2187.90     25.04 o
  -1   2   1      975.71     1041.85     12.36 o
   0   2   1     1280.15     1373.17     19.41 o
   1   2   1     3020.48     2855.24    120.50 o
   2   2   1     1988.58     1869.54      7.76 o
   3   2   1     1858.69     1827.12     20.03 o
   4   2   1     1589.32     1600.53     21.12 o
   5   2   1      301.37      361.74     12.88 o
   6   2   1     4632.35     4962.50     46.32 o
   7   2   1      788.87      805.80     20.02 o
   8   2   1      647.10      660.46     19.66 o
   9   2   1      519.41      513.29     18.42 o
  10   2   1       93.41       82.82      9.33 o
  11   2   1      102.10      100.56      3.11 o
  12   2   1      142.20      139.37      3.72 o
  13   2   1      258.12      221.19      5.09 o
  14   2   1       40.18       47.81      3.23 o
  15   2   1       34.37       32.79      3.26 o
  16   2   1      160.69      146.13      4.83 o
  17   2   1       41.24       45.80      3.29 o
  18   2   1      102.39       96.24      4.31 o
 -18   3   1      200.23      199.86      5.48 o
 -17   3   1        6.86        7.50      2.27 o
 -16   3   1       39.36       44.19      3.09 o
 -15   3   1      167.93      168.39      4.59 o
 -14   3   1       50.45       57.07      3.15 o
 -13   3   1      116.41      130.73      5.37 o
 -12   3   1      283.47      301.29      4.68 o
 -11   3   1       13.42        8.79      1.33 o
 -10   3   1      345.08      336.41      6.38 o
  -9   3   1       63.30       59.91     10.10 o
  -8   3   1      132.54      121.02     10.94 o
  -7   3   1      208.99      230.32     14.09 o
  -6   3   1      172.23      207.98     12.92 o
  -5   3   1      342.67      343.85     15.07 o
  -3   3   1      120.64      143.26     10.00 o
  -1   3   1      167.11      173.11      7.31 o
   0   3   1      107.00      146.85      6.88 o
   1   3   1      785.99      850.24     14.08 o
   3   3   1      924.64      928.10     29.99 o
   4   3   1      434.81      443.23     16.85 o
   5   3   1      215.30      273.31     14.17 o
   6   3   1      751.30      851.59     24.24 o
   7   3   1      227.03      256.18     15.20 o
   8   3   1      107.75       98.82     11.42 o
   9   3   1       58.75       74.90     10.18 o
  10   3   1      115.09      128.40      4.19 o
  11   3   1        8.16        9.82      1.76 o
  12   3   1      127.91      118.38      2.88 o
  13   3   1       12.06       14.88      1.60 o
  14   3   1       34.88       37.56      2.92 o
  15   3   1      136.45      142.65      4.33 o
  16   3   1       48.62       54.71      3.18 o
  17   3   1      249.63      270.35      5.07 o
 -17   4   1       31.81       35.02      1.53 o
 -16   4   1       11.71       10.07      2.06 o
 -15   4   1        6.58       10.02      1.45 o
 -14   4   1      112.54      116.60      6.23 o
 -13   4   1       19.95       29.98      4.09 o
 -12   4   1      163.13      156.99      8.07 o
 -11   4   1       42.94       32.79      1.70 o
 -10   4   1      124.84      121.43      4.28 o
  -9   4   1      320.07      303.11      7.59 o
  -8   4   1      551.37      541.43     24.06 o
  -7   4   1      239.34      245.01     16.29 o
  -6   4   1       47.80       28.56      9.38 o
  -5   4   1      242.05      245.60     15.81 o
  -4   4   1      187.09      173.94     13.29 o
  -2   4   1      549.64      548.15     19.96 o
  -1   4   1      791.42      786.28     22.96 o
   0   4   1      151.97      174.27      8.45 o
   1   4   1      333.74      348.07     17.03 o
   2   4   1      540.44      590.64     21.87 o
   3   4   1      185.38      211.89     14.30 o
   4   4   1      649.00      707.74     24.36 o
   5   4   1      185.07      173.82     14.21 o
   6   4   1       23.11       24.51      9.46 o
   7   4   1      117.00      119.88     13.66 o
   8   4   1        3.67        6.38      1.19 o
   9   4   1       42.83       33.92      1.63 o
  10   4   1      202.47      184.22      3.02 o
  11   4   1      233.97      237.21      9.32 o
  12   4   1       20.22       22.50      1.68 o
  13   4   1      271.27      257.86      4.96 o
  14   4   1      153.47      162.96      4.20 o
  15   4   1      171.03      158.06      3.99 o
  16   4   1        5.84        8.47      1.92 o
  17   4   1       51.01       50.03      2.12 o
 -16   5   1       23.61       24.81      2.13 o
 -15   5   1       96.00       92.33      1.97 o
 -14   5   1       64.90       62.55      2.51 o
 -13   5   1        2.16        1.96      1.36 o
 -12   5   1       70.99       70.88      5.49 o
 -11   5   1       31.74       38.64      1.83 o
 -10   5   1      183.84      175.38      2.66 o
  -9   5   1      610.20      586.39      5.83 o
  -8   5   1      392.76      380.97     11.10 o
  -7   5   1       75.12       80.62      3.97 o
  -6   5   1      646.05      632.69     19.09 o
  -5   5   1       54.28       45.79      2.71 o
  -4   5   1       52.89       52.50     10.37 o
  -3   5   1      170.04      178.21     14.84 o
  -2   5   1        3.27        7.05      6.80 o
  -1   5   1      166.79      223.97     14.98 o
   0   5   1       17.48       33.93      9.34 o
   1   5   1      160.08      190.94     14.55 o
   3   5   1      338.93      306.04     18.55 o
   4   5   1      102.13      128.54      3.62 o
   5   5   1        0.85        2.64      0.88 o
   6   5   1      506.03      511.94     20.81 o
   7   5   1      100.99      103.08      2.23 o
   8   5   1      448.60      447.43      4.40 o
   9   5   1      243.74      223.88      4.14 o
  10   5   1       58.88       66.55      2.97 o
  11   5   1      219.05      230.56      4.33 o
  12   5   1       98.05       81.39      2.93 o
  13   5   1       27.19       31.94      1.76 o
  14   5   1      104.18      115.11      3.05 o
  15   5   1       12.08       14.40      1.64 o
 -14   6   1        9.94        7.04      2.19 o
 -13   6   1        3.68        2.06      1.93 o
 -12   6   1       10.96        8.40      2.29 o
 -11   6   1       39.47       37.63      2.20 o
 -10   6   1       48.14       52.84      2.24 o
  -9   6   1       17.52       18.32      1.22 o
  -8   6   1      233.37      243.20      3.13 o
  -7   6   1       43.49       39.49      2.44 o
  -6   6   1       31.43       36.27      1.60 o
  -5   6   1      228.96      227.72      3.18 o
  -4   6   1      112.23      108.63      4.04 o
  -3   6   1       59.91       61.06      5.43 o
  -2   6   1      485.62      465.59     43.90 o
  -1   6   1     1172.57      996.41     11.47 o
   0   6   1      155.24      161.55      5.51 o
   1   6   1     1506.64     1289.60     12.94 o
   2   6   1      359.03      332.10     57.06 o
   4   6   1      181.42      179.91      3.34 o
   5   6   1      108.43      106.34      4.71 o
   6   6   1       68.46       67.67      1.96 o
   7   6   1       70.86       71.45      1.74 o
   8   6   1      106.37      115.60      2.49 o
   9   6   1        1.53        1.95      1.23 o
  10   6   1        0.50       -0.07      1.23 o
  11   6   1       21.39       25.78      1.51 o
  12   6   1       49.60       52.78      3.11 o
  13   6   1       14.12       15.12      2.66 o
  14   6   1       21.46       16.38      1.98 o
 -12   7   1       17.14       13.92      1.53 o
 -11   7   1       79.20       64.34      2.43 o
 -10   7   1       49.85       37.82      1.77 o
  -9   7   1       47.60       53.60      5.15 o
  -8   7   1       76.50       79.86      2.89 o
  -7   7   1       51.13       55.54      3.09 o
  -6   7   1      227.72      259.64     23.12 o
  -5   7   1       46.41       52.29      2.17 o
  -4   7   1       57.23       44.40      3.86 o
  -3   7   1      201.78      201.48      8.11 o
  -2   7   1      498.47      325.69     15.27 o
  -1   7   1      545.65      323.76      5.68 o
   0   7   1      789.29      468.29     77.09 o
   1   7   1       13.69       11.24      3.04 o
   3   7   1      404.16      387.23      3.90 o
   4   7   1      295.53      280.24      6.85 o
   5   7   1      138.61      153.12      4.93 o
   6   7   1      214.11      241.87      2.89 o
   7   7   1       77.99       79.04      2.78 o
   8   7   1       64.50       88.66      3.49 o
   9   7   1       19.21       12.47      2.47 o
  10   7   1        9.25        4.99      1.41 o
  11   7   1       92.60       69.89      2.42 o
  -8   8   1       24.46        3.62      1.75 o
  -7   8   1       61.62       43.79     18.60 o
  -6   8   1       11.95       11.22      4.12 o
  -5   8   1      100.48      104.84      2.91 o
  -4   8   1       67.63       59.98     33.23 o
  -3   8   1      170.25      177.10      4.11 o
  -2   8   1       90.24      103.11      3.48 o
  -1   8   1       32.65       32.92      2.61 o
   1   8   1       18.72       14.98      2.19 o
   2   8   1       17.32       15.02      2.08 o
   3   8   1       77.33       79.47      2.80 o
   4   8   1       65.78       74.58      2.51 o
   5   8   1       30.36       32.44      1.74 o
   6   8   1       68.18        5.23      2.52 o
   7   8   1      261.09       15.04      2.37 o
   8   8   1        2.06        0.90      1.86 o
  -7  -8   2       81.52      111.04      2.83 o
  -6  -8   2      264.30      331.37      4.82 o
  -5  -8   2       47.66       64.07      2.77 o
  -4  -8   2       42.15       43.50      1.90 o
  -3  -8   2       79.12       84.38      5.85 o
  -2  -8   2       11.66        7.21      1.64 o
  -1  -8   2      144.83      152.10      3.40 o
   0  -8   2       40.19       44.72      2.25 o
   1  -8   2       37.06       50.57      2.33 o
   2  -8   2        0.91        0.30      1.45 o
   3  -8   2       67.38       77.96      2.47 o
   4  -8   2       17.24       15.82      1.42 o
   5  -8   2        0.77        2.96      1.74 o
   6  -8   2        9.85       14.53      1.79 o
   7  -8   2      110.99      154.48      3.07 o
   8  -8   2       52.35       69.39      2.01 o
 -12  -7   2       71.20       76.95      2.02 o
 -11  -7   2      172.55      182.74      3.42 o
 -10  -7   2      238.17      252.13      4.35 o
  -9  -7   2      133.18      145.44      3.76 o
  -8  -7   2       58.98       62.33      3.09 o
  -7  -7   2       87.12       93.17      2.46 o
  -6  -7   2       37.45       42.42      5.59 o
  -5  -7   2      112.51      132.25      3.49 o
  -4  -7   2       38.84       34.61      2.89 o
  -3  -7   2      283.38      288.84     15.58 o
  -2  -7   2       20.15       22.51      1.66 o
  -1  -7   2      195.55      176.49      9.07 o
   0  -7   2      278.06      269.15      3.59 o
   1  -7   2      108.28       95.64      3.62 o
   2  -7   2      173.91      190.47      4.70 o
   3  -7   2       27.69       30.30      2.58 o
   4  -7   2       99.78      115.63      3.67 o
   5  -7   2       41.82       52.52      2.73 o
   6  -7   2      114.51      128.60      2.70 o
   7  -7   2       30.40       29.65      2.71 o
   8  -7   2       67.79       84.09      3.30 o
  11  -7   2       30.08       44.56      1.95 o
 -13  -6   2       11.75       12.40      1.75 o
 -12  -6   2       14.54       16.38      2.12 o
 -11  -6   2       18.84       21.24      2.44 o
 -10  -6   2       49.81       59.63      2.33 o
  -9  -6   2      497.12      503.18      8.01 o
  -8  -6   2       78.39       74.82      2.84 o
  -7  -6   2      277.94      275.10     19.20 o
  -6  -6   2      142.14      134.09      4.21 o
  -5  -6   2       24.27       17.59      1.73 o
  -4  -6   2      648.83      644.30     30.23 o
  -3  -6   2       73.97       68.88      3.00 o
  -2  -6   2      442.79      385.06      4.55 o
  -1  -6   2        7.88        9.69      1.51 o
   0  -6   2      193.20      182.88      4.80 o
   1  -6   2      683.05      638.39      8.35 o
   3  -6   2       75.93       81.80      3.44 o
   4  -6   2      205.83      201.42      4.83 o
   5  -6   2       29.78       40.91      2.77 o
   6  -6   2       57.69       68.62      3.19 o
   7  -6   2       23.77       26.81      1.87 o
   8  -6   2       31.70       30.32      3.02 o
   9  -6   2       18.99       22.10      2.79 o
  10  -6   2        5.16        4.65      2.41 o
  11  -6   2       27.38       32.55      2.65 o
  12  -6   2       33.40       29.17      2.33 o
  13  -6   2       29.51       22.86      1.86 o
 -15  -5   2       48.36       53.57      1.48 o
 -14  -5   2        0.68        0.29      1.81 o
 -13  -5   2       73.43       72.92      2.39 o
 -12  -5   2       75.12       68.15      3.10 o
 -11  -5   2      468.37      462.23      6.42 o
 -10  -5   2       18.76       22.83      1.82 o
  -9  -5   2       13.86       23.64      1.77 o
  -8  -5   2       89.49       74.11      2.61 o
  -7  -5   2      191.38      189.94      9.15 o
  -6  -5   2      127.81      132.97      7.06 o
  -5  -5   2      185.55      170.11      2.99 o
  -4  -5   2       52.44       73.05      7.54 o
  -3  -5   2      141.90      132.60      8.97 o
  -2  -5   2      104.29      103.30      7.41 o
  -1  -5   2      274.22      278.66     11.02 o
   0  -5   2      424.59      447.30     13.13 o
   1  -5   2      452.42      409.44     12.20 o
   2  -5   2      203.22      197.55      8.22 o
   3  -5   2     1165.93     1121.55     17.68 o
   4  -5   2     1147.72     1066.79     14.04 o
   5  -5   2     1355.26     1319.71     10.95 o
   6  -5   2      266.02      299.62      5.42 o
   7  -5   2      183.64      189.48      9.27 o
   8  -5   2       31.34       34.63      1.64 o
   9  -5   2        5.05        4.89      1.78 o
  10  -5   2       24.84       29.18      2.24 o
  11  -5   2       93.27      103.25      3.03 o
  12  -5   2        1.64        2.50      1.15 o
  13  -5   2       30.97       28.59      1.94 o
  14  -5   2       51.37       53.76      2.62 o
  15  -5   2       52.42       55.02      2.12 o
 -17  -4   2        1.51        2.23      1.23 o
 -16  -4   2       64.15       71.89      3.35 o
 -15  -4   2        6.48        9.31      1.41 o
 -14  -4   2       29.23       34.22      1.86 o
 -13  -4   2      203.50      191.84      5.82 o
 -12  -4   2       94.83       89.47      2.55 o
 -11  -4   2       73.07       65.31      2.63 o
 -10  -4   2       54.92       69.57      2.04 o
  -9  -4   2      192.11      185.21      4.48 o
  -8  -4   2      100.60      100.24      2.96 o
  -7  -4   2      146.96      150.21      6.60 o
  -6  -4   2      706.39      681.21     12.45 o
  -5  -4   2      548.49      598.65     10.94 o
  -4  -4   2     1994.33     2065.72     18.54 o
  -3  -4   2       86.46       92.51      2.72 o
  -2  -4   2     2030.58     2096.20     26.17 o
  -1  -4   2      178.95      240.18      6.02 o
   0  -4   2      236.55      239.06      6.24 o
   1  -4   2      956.56     1067.90     12.72 o
   2  -4   2      536.44      590.76      9.67 o
   3  -4   2      254.50      284.21      5.56 o
   4  -4   2      624.59      605.90      8.15 o
   5  -4   2      209.19      221.66      5.17 o
   6  -4   2       48.56       46.50      4.13 o
   7  -4   2      255.46      251.91      8.71 o
   8  -4   2      431.38      418.24      5.12 o
   9  -4   2      228.47      241.95      7.42 o
  10  -4   2      177.74      181.18      4.86 o
  11  -4   2       21.73       18.35      2.25 o
  12  -4   2      146.60      129.50      3.34 o
  13  -4   2       87.81      114.94      3.15 o
  14  -4   2      231.46      238.35      4.65 o
  15  -4   2      171.79      180.22      2.72 o
  16  -4   2       44.97       40.49      1.51 o
 -18  -3   2       30.42       37.63      1.75 o
 -17  -3   2       53.64       52.55      1.95 o
 -16  -3   2      506.40      543.64      6.11 o
 -15  -3   2       84.10       85.22      3.44 o
 -14  -3   2      140.37      144.11      3.43 o
 -13  -3   2      253.01      227.41      7.70 o
 -12  -3   2      428.80      441.41      8.86 o
 -11  -3   2      297.78      324.12      5.96 o
 -10  -3   2      116.17      123.05      5.98 o
  -9  -3   2      179.45      180.75      7.64 o
  -8  -3   2      179.38      174.87      7.10 o
  -7  -3   2       85.11       80.54      4.86 o
  -6  -3   2       44.66       42.55      3.67 o
  -5  -3   2     1021.70     1163.94     13.90 o
  -4  -3   2      233.79      234.72      6.26 o
  -3  -3   2      998.36     1018.73     13.96 o
  -2  -3   2     5336.57     5936.36    484.89 o
  -1  -3   2      812.42      790.16      5.81 o
   0  -3   2      241.73      255.34     11.79 o
   1  -3   2      866.53      974.22     26.12 o
   2  -3   2     1028.62     1036.84     36.45 o
   3  -3   2      277.49      268.96      4.90 o
   4  -3   2      336.00      348.10      7.80 o
   5  -3   2     1219.26     1265.88     16.68 o
   6  -3   2      150.25      160.03      6.46 o
   7  -3   2     1204.66     1248.93     17.58 o
   8  -3   2       97.56      103.05      5.96 o
   9  -3   2       87.47      104.34      3.10 o
  10  -3   2       10.04        8.40      1.82 o
  11  -3   2       38.19       36.24      2.57 o
  12  -3   2       12.22       11.27      2.64 o
  13  -3   2      152.86      143.15      4.64 o
  14  -3   2       33.83       28.57      1.69 o
  15  -3   2       18.75       18.19      1.49 o
  16  -3   2       27.68       32.11      1.82 o
  17  -3   2       56.07       51.15      2.01 o
 -19  -2   2      114.30      112.19      2.62 o
 -18  -2   2       28.52       27.11      1.27 o
 -17  -2   2       62.98       74.35      3.19 o
 -16  -2   2       46.22       49.24      3.68 o
 -15  -2   2       16.80       24.20      2.65 o
 -14  -2   2      418.05      403.99      6.73 o
 -13  -2   2       14.80       14.86      1.87 o
 -12  -2   2      344.83      331.96      8.09 o
 -11  -2   2      248.58      234.37      5.28 o
 -10  -2   2       45.61       49.82      4.61 o
  -9  -2   2      403.28      331.56      9.27 o
  -8  -2   2      151.54      154.37      6.28 o
  -7  -2   2      845.71      955.61     13.44 o
  -5  -2   2      705.51      723.18     10.09 o
  -4  -2   2      685.12      659.20      8.79 o
  -3  -2   2      768.15      745.58      5.58 o
  -2  -2   2      776.61      736.83      8.22 o
  -1  -2   2     2101.95     2130.57      9.23 o
   1  -2   2     1089.35     1023.25     17.94 o
   2  -2   2      554.62      424.50      5.11 o
   3  -2   2      343.55      294.70      4.53 o
   5  -2   2      119.45      111.29      4.80 o
   6  -2   2      471.56      414.96      8.96 o
   7  -2   2      131.46      119.23      5.53 o
   8  -2   2     1421.41     1531.06     19.00 o
   9  -2   2       30.68       29.43      3.91 o
  10  -2   2      628.04      595.25     13.42 o
  11  -2   2      114.84      119.19      6.45 o
  12  -2   2      125.26      118.90      5.94 o
  13  -2   2        0.75        1.68      2.05 o
  14  -2   2      120.82      132.43      3.91 o
  15  -2   2       78.77       84.95      3.50 o
  16  -2   2       85.46       78.93      3.15 o
  17  -2   2       47.63       42.33      2.99 o
  18  -2   2       54.38       45.63      1.44 o
 -19  -1   2       34.21       27.69      1.70 o
 -18  -1   2       13.93       10.80      1.19 o
 -17  -1   2        8.84       10.44      1.44 o
 -16  -1   2       42.93       46.65      2.19 o
 -15  -1   2      218.90      193.88      6.91 o
 -14  -1   2      219.27      225.05      6.94 o
 -13  -1   2      837.39      772.58      6.81 o
 -12  -1   2       99.26      102.65      2.56 o
 -11  -1   2      194.12      201.79      7.89 o
 -10  -1   2        9.73       13.53      3.34 o
  -9  -1   2      133.53      150.06      6.07 o
  -8  -1   2     3795.09     3645.14     25.80 o
  -7  -1   2      182.29      198.38      5.95 o
  -6  -1   2      109.67       99.70      4.28 o
  -5  -1   2     1794.65     1674.31     13.39 o
  -3  -1   2     6862.57     6058.28     79.97 o
   2  -1   2     5067.15     4523.63     17.26 o
   3  -1   2     2534.50     2407.16     23.22 o
   4  -1   2       58.20       46.51      2.78 o
   5  -1   2     3830.47     3610.06     20.89 o
   6  -1   2     1779.43     1788.50     16.08 o
   7  -1   2     1044.15     1177.86     14.22 o
   8  -1   2      237.66      243.42      7.28 o
   9  -1   2       58.27       46.68      3.95 o
  10  -1   2      482.83      501.47     11.52 o
  11  -1   2       41.26       37.42      1.82 o
  12  -1   2      710.25      652.83     17.16 o
  13  -1   2       13.09       19.25      1.48 o
  14  -1   2      338.32      352.53     11.09 o
  15  -1   2       70.19       75.97      2.39 o
  16  -1   2      169.28      168.84      4.19 o
  17  -1   2       45.57       43.77      2.52 o
  18  -1   2       11.44       13.41      1.47 o
 -19   0   2      105.48       87.01      3.32 o
 -18   0   2      148.72      145.17      5.35 o
 -17   0   2        2.17        2.05      1.36 o
 -16   0   2     1379.03     1355.46     30.56 o
 -15   0   2      181.12      193.52      5.64 o
 -14   0   2       29.28       39.96      3.72 o
 -13   0   2       14.63       10.02      1.94 o
 -12   0   2      115.82      108.55      3.25 o
 -11   0   2      719.12      680.22     12.76 o
 -10   0   2      425.88      399.03      9.36 o
  -9   0   2      126.00      176.22      6.03 o
  -8   0   2      122.07      142.91      5.17 o
  -7   0   2        0.02        1.79      2.31 o
  -6   0   2      630.31      486.05      7.46 o
  -5   0   2     1580.82     1456.28     11.27 o
  -4   0   2     7761.81     7447.69     86.77 o
   3   0   2      150.79      169.94      3.36 o
   4   0   2       60.19       53.78      2.47 o
   5   0   2      451.54      336.55      5.79 o
   6   0   2      932.88      815.31      9.75 o
   7   0   2      298.80      255.86      6.18 o
   8   0   2      457.45      376.47      8.04 o
   9   0   2      265.39      286.26     21.09 o
  10   0   2      615.82      587.57     20.21 o
  11   0   2      203.76      165.60     12.02 o
  12   0   2       45.72       57.25      2.01 o
  13   0   2      437.58      409.40     11.50 o
  14   0   2      874.30      847.06     23.24 o
  15   0   2      347.92      331.81      5.20 o
  16   0   2       63.42       65.90      2.43 o
  17   0   2        4.69        4.69      1.22 o
  18   0   2        8.62       10.07      1.26 o
 -19   1   2       33.43       31.87      2.59 o
 -18   1   2       14.16       12.79      2.45 o
 -17   1   2        8.73        8.96      2.54 o
 -16   1   2       43.34       51.78      4.11 o
 -15   1   2      215.87      191.16      5.81 o
 -14   1   2      220.66      229.10      5.90 o
 -13   1   2      838.28      795.69      9.34 o
 -12   1   2      100.67      105.83      3.26 o
 -11   1   2      196.83      215.54     11.86 o
 -10   1   2        9.32       13.04      2.28 o
  -9   1   2      134.11      156.40      4.42 o
  -8   1   2     3806.69     3807.32     22.17 o
  -7   1   2      183.08      209.80      8.22 o
  -6   1   2      113.04      104.95      3.39 o
  -5   1   2     1798.89     1724.08     10.75 o
  -4   1   2     2679.37     2530.76     26.11 o
  -3   1   2     6866.77     6064.92     27.21 o
   2   1   2     5055.17     4583.10     18.05 o
   3   1   2     2533.46     2444.12     12.98 o
   4   1   2       57.54       49.15      1.70 o
   5   1   2     3799.11     3623.90     33.56 o
   6   1   2     1774.71     1752.12     12.17 o
   7   1   2     1040.53     1210.55      9.83 o
   8   1   2      231.78      247.34      5.06 o
   9   1   2       58.66       44.69      6.44 o
  10   1   2      481.67      486.25     16.77 o
  11   1   2       41.71       36.45      2.27 o
  12   1   2      713.47      650.31     18.41 o
  13   1   2       12.86       16.87      1.64 o
  14   1   2      336.16      353.11      9.15 o
  15   1   2       69.69       70.78      2.40 o
  16   1   2      167.71      164.49      3.05 o
  17   1   2       45.13       41.41      2.50 o
  18   1   2       11.37       11.50      2.45 o
 -19   2   2      115.19      105.71      2.28 o
 -18   2   2       29.19       30.55      2.21 o
 -17   2   2       62.51       70.40      3.93 o
 -16   2   2       45.61       41.95      3.54 o
 -15   2   2       16.42       20.42      2.98 o
 -14   2   2      417.75      392.36      7.04 o
 -13   2   2       13.61       13.24      2.24 o
 -12   2   2      341.43      332.29      5.23 o
 -11   2   2      251.96      257.44      4.37 o
 -10   2   2       46.78       69.04      8.75 o
  -9   2   2      404.26      342.80     14.66 o
  -8   2   2      154.37      155.18     10.03 o
  -7   2   2      845.42      929.60      9.79 o
  -6   2   2      535.99      569.34      6.16 o
  -5   2   2      710.09      748.86      5.93 o
  -4   2   2      681.25      669.58     18.46 o
  -3   2   2      768.61      740.15     15.36 o
  -2   2   2      774.30      765.86     15.13 o
  -1   2   2     2092.24     2205.98     17.67 o
   0   2   2     3972.25     3994.25     24.57 o
   1   2   2     1093.94     1019.27     18.74 o
   2   2   2      550.09      411.86      3.14 o
   3   2   2      340.22      303.90      6.87 o
   4   2   2     5186.10     5564.29     44.04 o
   5   2   2      119.51      120.84      3.47 o
   6   2   2      469.01      451.68     14.22 o
   7   2   2      132.50      140.62     10.17 o
   8   2   2     1416.58     1563.27     40.13 o
   9   2   2       30.44       29.55      3.06 o
  10   2   2      626.39      605.00     21.94 o
  11   2   2      117.42      120.10      3.54 o
  12   2   2      125.61      125.59      7.34 o
  13   2   2        0.82       -0.86      2.17 o
  14   2   2      121.06      143.16      4.53 o
  15   2   2       78.65       87.89      4.02 o
  16   2   2       84.81       77.98      3.94 o
  17   2   2       46.89       41.43      2.26 o
  18   2   2       54.16       46.39      2.68 o
 -18   3   2       30.11       38.22      3.13 o
 -17   3   2       55.17       52.04      3.18 o
 -15   3   2       83.78       89.12      2.64 o
 -14   3   2      141.80      145.84      4.31 o
 -13   3   2      252.60      219.46      8.45 o
 -12   3   2      429.53      449.62     13.86 o
 -11   3   2      296.73      317.02      4.90 o
 -10   3   2      118.09      125.35      4.73 o
  -9   3   2      180.52      199.97     13.88 o
  -8   3   2      180.02      204.27     13.64 o
  -7   3   2       85.74       81.43      9.64 o
  -6   3   2       43.76       54.42      8.47 o
  -5   3   2     1014.61     1184.30     25.83 o
  -2   3   2     5337.77     6025.00    337.86 o
  -1   3   2      810.31      856.47     14.12 o
   0   3   2      245.97      240.64      8.19 o
   1   3   2      862.72      956.65     22.31 o
   2   3   2     1038.10      990.42     59.16 o
   3   3   2      278.49      275.35      4.09 o
   4   3   2      336.82      329.96     15.31 o
   6   3   2      152.58      163.75     12.13 o
   7   3   2     1203.30     1339.05     32.05 o
   8   3   2       97.97      116.26     12.39 o
   9   3   2       87.20      110.92      2.80 o
  10   3   2        9.71       10.84      1.29 o
  11   3   2       40.00       31.21      1.68 o
  12   3   2       12.67       10.59      1.52 o
  13   3   2      150.72      152.66      7.02 o
  14   3   2       35.09       32.63      2.77 o
  15   3   2       18.77       18.70      2.58 o
  16   3   2       28.00       32.66      2.72 o
  17   3   2       55.87       52.20      2.81 o
 -17   4   2        1.55        1.90      1.23 o
 -16   4   2       64.03       72.66      3.02 o
 -15   4   2        6.81        9.73      1.52 o
 -14   4   2       29.55       32.58      1.82 o
 -13   4   2      203.49      191.37     14.99 o
 -12   4   2       94.75       90.24      3.61 o
 -11   4   2       73.20       61.61      2.13 o
 -10   4   2       56.69       66.80      4.18 o
  -9   4   2      194.14      188.51      8.14 o
  -8   4   2      101.13       76.54     25.32 o
  -7   4   2      146.46      160.13     13.75 o
  -6   4   2      704.20      738.14     25.68 o
  -5   4   2      546.90      600.67     22.36 o
  -4   4   2     2004.04     2211.23     40.33 o
  -3   4   2       86.68       87.84      9.87 o
  -1   4   2      178.18      251.33     19.97 o
   0   4   2      235.95      248.60      9.72 o
   2   4   2      535.00      583.56      7.77 o
   4   4   2      624.35      607.26     23.01 o
   5   4   2      209.85      228.72     16.05 o
   6   4   2       48.61       49.51      9.67 o
   7   4   2      254.11      235.59     16.91 o
   8   4   2      432.83      414.78      5.10 o
   9   4   2      227.37      236.50      8.40 o
  10   4   2      176.31      181.59      7.47 o
  11   4   2       21.75       17.25      1.81 o
  12   4   2      145.96      135.23      8.10 o
  13   4   2       87.31      120.75      3.64 o
  14   4   2      232.56      248.65      4.93 o
  15   4   2      173.46      183.70      4.09 o
  16   4   2       44.64       41.19      2.35 o
 -16   5   2       51.38       52.46      2.61 o
 -15   5   2       48.96       61.71      2.56 o
 -14   5   2        0.66        1.41      1.24 o
 -13   5   2       74.33       71.17      2.74 o
 -12   5   2       76.45       72.32      2.12 o
 -11   5   2      468.12      457.88      9.47 o
 -10   5   2       18.62       19.37      1.30 o
  -9   5   2       14.06       21.68      1.29 o
  -8   5   2       89.20       79.06      3.27 o
  -7   5   2      193.06      178.08      2.34 o
  -6   5   2      125.64      132.33      4.80 o
  -5   5   2      185.85      174.44      3.44 o
  -4   5   2       53.21       61.39     10.56 o
  -3   5   2      140.74      142.95     13.23 o
  -2   5   2      104.08       88.06     11.26 o
  -1   5   2      275.15      299.11     16.58 o
   0   5   2      425.48      472.83     21.86 o
   1   5   2      453.52      467.97     21.87 o
   2   5   2      202.02      235.27     16.74 o
   3   5   2     1169.03     1259.03     36.04 o
   4   5   2     1143.20     1089.70      9.57 o
   5   5   2     1356.55     1370.03     62.91 o
   6   5   2      266.15      305.29     10.98 o
   7   5   2      183.71      197.35     13.58 o
   8   5   2       32.01       39.96      1.85 o
   9   5   2        4.87        3.32      1.40 o
  10   5   2       25.27       29.20      1.74 o
  11   5   2       93.69      109.36      3.21 o
  12   5   2        1.42        1.51      1.44 o
  13   5   2       31.72       31.55      2.33 o
  14   5   2       50.93       59.42      2.38 o
  15   5   2       53.37       60.48      2.22 o
 -14   6   2       17.67        1.77      1.52 o
 -13   6   2       11.77       18.93      2.99 o
 -12   6   2       14.49       18.94      2.51 o
 -11   6   2       19.60       19.10      2.82 o
 -10   6   2       48.80       56.35      1.56 o
  -9   6   2      496.56      519.82     10.32 o
  -8   6   2       78.68       82.87      2.02 o
  -7   6   2      279.49      296.93     21.09 o
  -6   6   2      141.98      127.17      3.14 o
  -5   6   2       24.79       18.69      1.41 o
  -4   6   2      645.27      629.66     46.84 o
  -3   6   2       73.67       71.78      6.94 o
  -2   6   2      444.18      392.73     46.17 o
  -1   6   2        7.88        9.90      1.77 o
   0   6   2      191.41      189.61      6.09 o
   1   6   2      684.30      592.45      9.11 o
   2   6   2      281.10      351.09      8.04 o
   3   6   2       76.09       59.87      2.94 o
   4   6   2      202.49      195.42      4.81 o
   5   6   2       30.05       36.71      3.08 o
   6   6   2       59.65       68.16      2.16 o
   7   6   2       22.06       24.93      1.63 o
   8   6   2       31.79       32.80      2.05 o
   9   6   2       20.10       25.23      1.62 o
  10   6   2        5.13        5.72      1.31 o
  11   6   2       26.94       29.86      1.58 o
  12   6   2       32.84       26.01      1.73 o
  13   6   2       29.91       27.41      1.58 o
 -12   7   2       70.58       59.91      2.12 o
 -11   7   2      171.03      124.34      3.02 o
 -10   7   2      236.87      225.60      4.29 o
  -9   7   2      132.71      135.15      3.24 o
  -8   7   2       57.78       57.08      2.71 o
  -7   7   2       87.40      101.35      3.47 o
  -6   7   2       38.16       41.38      2.35 o
  -5   7   2      113.62      131.26      7.62 o
  -4   7   2       39.35       33.30      1.55 o
  -3   7   2      286.62      288.26      6.95 o
  -2   7   2       20.15       20.17      2.42 o
  -1   7   2      197.16      111.60     14.00 o
   1   7   2      110.96       81.89      4.67 o
   2   7   2      173.68       97.51      5.30 o
   3   7   2       27.58       29.36      1.31 o
   4   7   2       98.74      110.20      2.25 o
   5   7   2       41.75       48.40      3.39 o
   6   7   2      114.18      127.25      2.87 o
   7   7   2       29.97       31.50      3.36 o
   8   7   2       67.57       78.61      1.81 o
   9   7   2       93.00       73.94      2.75 o
  10   7   2       49.30       28.87      6.48 o
  11   7   2       29.83       21.41      1.88 o
  -8   8   2       94.19       11.52      3.51 o
  -7   8   2       82.13       57.09     21.04 o
  -6   8   2      264.60      295.02      4.22 o
  -5   8   2       47.10       64.63      2.58 o
  -4   8   2       42.91       47.59      2.58 o
  -3   8   2       79.42       84.75      3.15 o
  -2   8   2       11.54        6.44      2.92 o
  -1   8   2      144.78      151.25      4.14 o
   0   8   2       40.19       45.51      2.66 o
   1   8   2       36.96       45.63      2.57 o
   2   8   2        0.97        0.90      1.47 o
   3   8   2       66.87       74.65      2.59 o
   4   8   2       17.40       16.42      1.57 o
   5   8   2        0.71        2.15      2.71 o
   6   8   2       10.09        2.52      2.47 o
   7   8   2      109.95        7.62      2.19 o
   8   8   2       52.44        2.98      1.69 o
  -9  -8   3        3.39        4.17      1.07 o
  -8  -8   3       13.73       16.96      1.54 o
  -7  -8   3       50.02       56.51      2.26 o
  -6  -8   3       75.46       80.06      2.76 o
  -5  -8   3       29.45       25.58      1.30 o
  -4  -8   3       89.29       86.14      2.53 o
  -3  -8   3       12.26       10.07      1.63 o
  -2  -8   3       42.27       42.26      2.19 o
  -1  -8   3       23.86       26.92      2.03 o
   0  -8   3      118.90      115.82      3.16 o
   1  -8   3       29.04       30.02      2.09 o
   2  -8   3        4.04        3.94      1.55 o
   3  -8   3      111.01      100.97      3.17 o
   4  -8   3       31.07       40.70      1.49 o
   5  -8   3        1.06        1.68      1.62 o
   6  -8   3       29.08       29.98      1.90 o
   7  -8   3       18.30       19.30      1.60 o
 -12  -7   3        4.59        4.01      1.11 o
 -10  -7   3       11.34        9.60      1.82 o
  -9  -7   3       84.03       91.52      5.49 o
  -8  -7   3       79.12       87.39      3.35 o
  -7  -7   3      108.06      114.29      4.57 o
  -5  -7   3      165.71      150.77      4.43 o
  -4  -7   3       80.14       84.01      5.26 o
  -3  -7   3      177.06      196.70      4.04 o
  -2  -7   3       91.86       88.06      5.32 o
  -1  -7   3      249.87      253.54      5.52 o
   0  -7   3      298.58      283.55      5.64 o
   1  -7   3      632.19      637.24      8.21 o
   2  -7   3       11.59       10.47      2.27 o
   3  -7   3       40.60       43.71      2.83 o
   4  -7   3       80.52       86.63      3.33 o
   5  -7   3       41.02       43.69      1.97 o
   6  -7   3      153.01      166.59      4.11 o
   7  -7   3      287.54      313.13      5.48 o
   8  -7   3       49.48       52.27      2.77 o
   9  -7   3        2.53        2.85      1.86 o
  10  -7   3      136.04      141.11      3.22 o
  11  -7   3      114.07      100.52     15.36 o
 -14  -6   3        9.32        6.74      1.23 o
 -13  -6   3       21.04       22.39      1.89 o
 -12  -6   3       59.46       57.27      2.90 o
 -11  -6   3      174.51      185.58      3.25 o
 -10  -6   3      102.97      101.94      2.79 o
  -9  -6   3        7.29       10.68      1.87 o
  -8  -6   3       65.89       61.06      2.55 o
  -7  -6   3      182.64      193.25     11.97 o
  -6  -6   3       35.66       40.45      2.54 o
  -5  -6   3       10.95       13.08      1.54 o
  -4  -6   3       25.63       27.02      2.16 o
  -3  -6   3       32.20       36.30      1.89 o
  -2  -6   3      387.64      377.67      4.42 o
  -1  -6   3      139.47      116.48      4.36 o
   0  -6   3      422.48      417.22      7.10 o
   1  -6   3      959.94      854.75      9.70 o
   2  -6   3      490.87      467.55      7.24 o
   3  -6   3      739.32      710.28      8.63 o
   4  -6   3     1625.43     1587.23     12.73 o
   5  -6   3      653.36      675.75      8.35 o
   6  -6   3      279.24      286.56      4.23 o
   7  -6   3      108.42      115.92      2.78 o
   8  -6   3      192.29      191.75      4.98 o
   9  -6   3      113.51      119.34      4.08 o
  10  -6   3       11.59       15.21      2.57 o
  11  -6   3       61.69       66.22      3.03 o
  12  -6   3       14.89       16.55      2.08 o
  13  -6   3       84.43       86.18      2.51 o
 -15  -5   3      157.92      151.38      3.14 o
 -14  -5   3      105.38      114.98      2.50 o
 -13  -5   3      113.81      123.55      2.92 o
 -12  -5   3      136.78      135.97      3.21 o
 -11  -5   3      204.64      197.95      5.37 o
 -10  -5   3     1189.41     1151.11     15.95 o
  -9  -5   3      190.84      189.76      3.83 o
  -8  -5   3      141.63      119.81      5.28 o
  -7  -5   3       40.87       30.94      3.46 o
  -6  -5   3       13.25        6.27      1.44 o
  -5  -5   3      390.05      400.97      4.36 o
  -4  -5   3       22.11       26.80      5.54 o
  -3  -5   3      278.33      310.87     13.19 o
  -2  -5   3       50.82       64.59      6.79 o
  -1  -5   3      276.44      292.00     11.65 o
   0  -5   3      223.35      174.16      8.90 o
   1  -5   3      258.59      248.50      9.91 o
   2  -5   3     1196.26     1109.27     19.13 o
   3  -5   3     1598.02     1458.11     74.72 o
   4  -5   3     4850.29     4677.30     20.16 o
   6  -5   3     1015.90     1036.60      9.85 o
   7  -5   3     1438.76     1487.25     11.69 o
   8  -5   3      328.73      308.66     11.85 o
   9  -5   3       53.55       53.76      2.43 o
  10  -5   3      228.69      240.55      5.52 o
  11  -5   3       21.37       19.25      1.37 o
  12  -5   3       98.62      102.11      2.85 o
  13  -5   3       44.51       45.78      2.08 o
  14  -5   3       22.22       17.97      2.07 o
 -17  -4   3       71.87       81.87      2.35 o
 -16  -4   3       57.31       61.53      2.32 o
 -15  -4   3       84.76       90.39      2.33 o
 -14  -4   3        0.78        2.72      1.49 o
 -13  -4   3      264.87      233.71      3.55 o
 -12  -4   3       20.72       19.68      1.80 o
 -11  -4   3       99.08      107.34      3.42 o
 -10  -4   3       49.27       51.27      1.91 o
  -9  -4   3      109.02      115.32      2.34 o
  -8  -4   3      110.03      111.11      5.98 o
  -7  -4   3        1.83        8.21      2.76 o
  -6  -4   3      118.13      125.60      5.71 o
  -5  -4   3      288.50      327.35      8.12 o
  -4  -4   3      466.65      547.84      9.52 o
  -3  -4   3      168.14      182.72      7.68 o
  -2  -4   3      758.71      889.11     19.40 o
   0  -4   3      849.71      865.36     11.07 o
   1  -4   3      910.64      915.09     11.78 o
   3  -4   3      461.20      452.12     11.05 o
   4  -4   3      743.12      744.67      9.44 o
   5  -4   3     2973.76     3036.08     20.77 o
   6  -4   3     1003.27      965.26     15.97 o
   7  -4   3      459.30      460.76     15.64 o
   8  -4   3     1029.87     1025.86     14.36 o
   9  -4   3      542.16      545.78      9.16 o
  10  -4   3      164.80      162.86      3.51 o
  11  -4   3      160.11      155.44      7.78 o
  12  -4   3       75.15       76.75      4.35 o
  13  -4   3       82.51       97.10      3.21 o
  14  -4   3       25.39       26.60      1.47 o
  15  -4   3        0.27        0.13      1.04 o
  16  -4   3       51.54       45.65      3.82 o
 -18  -3   3       41.15       47.56      1.58 o
 -17  -3   3      168.32      187.53      3.09 o
 -16  -3   3      360.73      364.87      7.40 o
 -15  -3   3       15.38       20.06      1.75 o
 -14  -3   3      305.19      308.02      7.11 o
 -13  -3   3      230.65      231.50      3.55 o
 -12  -3   3      739.09      748.59     21.51 o
 -11  -3   3      194.92      195.36      2.90 o
 -10  -3   3      439.06      425.65     10.47 o
  -9  -3   3       78.54       76.21      5.38 o
  -8  -3   3        2.64        4.08      2.84 o
  -7  -3   3      645.76      639.68     11.90 o
  -6  -3   3     1679.16     1548.06     17.19 o
  -5  -3   3      953.69     1121.24     13.50 o
  -4  -3   3      412.23      493.67      6.79 o
  -3  -3   3     1795.30     1957.70     11.11 o
  -2  -3   3      161.92      145.61      2.96 o
  -1  -3   3      257.52      293.00      5.21 o
   0  -3   3     4634.78     4888.59     47.08 o
   1  -3   3      964.52      886.16     14.69 o
   2  -3   3      194.92      170.37      4.08 o
   3  -3   3      274.02      241.20      4.85 o
   4  -3   3       35.08       29.07      2.32 o
   5  -3   3      900.83      869.13     13.01 o
   6  -3   3       15.44       17.25      3.07 o
   7  -3   3       48.52       42.60      4.13 o
   8  -3   3      311.61      322.62      9.71 o
   9  -3   3      367.62      370.91      5.29 o
  10  -3   3      104.07       95.76      3.24 o
  11  -3   3      391.10      406.04      6.97 o
  12  -3   3      235.22      247.58      5.79 o
  13  -3   3      179.30      153.27      5.35 o
  14  -3   3      117.79      146.04      3.19 o
  15  -3   3      154.69      163.20      4.03 o
  16  -3   3       35.15       36.89      1.79 o
  17  -3   3       41.31       43.95      1.48 o
 -19  -2   3      131.71      121.03      2.28 o
 -18  -2   3      213.74      219.65      3.74 o
 -17  -2   3      337.37      341.85      5.26 o
 -16  -2   3      152.59      157.04      5.25 o
 -15  -2   3      520.88      507.47     15.80 o
 -14  -2   3       56.07       61.14      6.21 o
 -13  -2   3      176.79      179.95      4.50 o
 -12  -2   3      735.62      687.77     16.87 o
 -11  -2   3      356.50      337.04      6.10 o
 -10  -2   3      251.97      233.53      8.56 o
  -9  -2   3      203.08      181.79      7.13 o
  -8  -2   3      568.53      615.32     11.64 o
  -7  -2   3      714.59      635.73     11.07 o
  -6  -2   3     1861.54     2045.19     18.03 o
  -5  -2   3      830.66      932.16     11.25 o
  -4  -2   3     2960.45     3128.36     18.42 o
  -3  -2   3     6394.74     6247.10    108.71 o
  -2  -2   3      649.14      694.23      7.29 o
  -1  -2   3     4307.46     4257.56     18.25 o
   0  -2   3     1854.53     1780.44     27.19 o
   1  -2   3      161.06      153.75      9.09 o
   2  -2   3      488.91      497.69      5.68 o
   3  -2   3     1949.18     1860.55     29.29 o
   4  -2   3     3706.84     3902.44     76.63 o
   5  -2   3      900.82     1006.11     12.90 o
   6  -2   3     8155.10     7833.27     38.03 o
   7  -2   3      449.93      435.21      9.95 o
   8  -2   3      337.25      334.84      9.31 o
   9  -2   3      340.29      375.50     10.38 o
  10  -2   3       99.78      113.00      3.25 o
  11  -2   3       77.48       73.25      3.56 o
  12  -2   3      118.20      128.82      3.41 o
  13  -2   3      108.16      101.80      4.26 o
  14  -2   3      107.03      104.83      2.86 o
  15  -2   3       23.38       22.18      2.53 o
  16  -2   3      211.72      216.34      4.49 o
  17  -2   3       75.86       65.05      3.62 o
  18  -2   3      200.66      208.69      3.64 o
 -19  -1   3      195.37      187.58      4.26 o
 -18  -1   3      209.94      204.74      5.48 o
 -17  -1   3       52.21       58.50      1.93 o
 -16  -1   3      134.32      131.71      5.03 o
 -15  -1   3      176.43      189.92      5.08 o
 -14  -1   3      474.46      460.27      9.74 o
 -13  -1   3      105.35       93.56      2.36 o
 -12  -1   3      471.79      428.93      9.29 o
 -11  -1   3      120.39      106.86      5.95 o
 -10  -1   3      272.79      261.42      8.26 o
  -9  -1   3       70.81       62.17      4.39 o
  -8  -1   3      545.87      496.61      9.72 o
  -7  -1   3      167.69      197.01      5.93 o
  -6  -1   3      355.91      319.55      6.76 o
  -5  -1   3      585.03      559.42      7.98 o
  -4  -1   3       80.41       85.14      3.13 o
  -3  -1   3     9226.30     8935.08     95.01 o
  -2  -1   3     1459.70     1541.15      8.53 o
   1  -1   3     2100.39     1998.46     10.95 o
   2  -1   3     1267.28     1093.35     26.20 o
   4  -1   3     2062.48     1783.04     13.99 o
   5  -1   3    12865.95    12664.57    160.90 o
   6  -1   3      807.36      899.53     11.81 o
   7  -1   3      551.08      613.87     10.54 o
   8  -1   3      679.38      664.34     11.85 o
   9  -1   3     1359.09     1408.14     18.16 o
  10  -1   3      493.95      478.51     11.26 o
  11  -1   3      191.18      188.62      4.36 o
  12  -1   3      671.86      630.69      7.47 o
  13  -1   3      235.84      225.60      6.04 o
  14  -1   3       17.72       17.11      2.07 o
  15  -1   3      171.32      172.32      3.66 o
  16  -1   3       14.00       10.45      2.18 o
  17  -1   3       51.68       52.44      2.49 o
  18  -1   3       43.23       41.56      1.37 o
 -19   0   3       20.41       18.13      2.68 o
 -18   0   3       92.98       88.78      5.56 o
 -17   0   3        4.47        6.83      1.69 o
 -16   0   3       35.96       37.95      2.20 o
 -15   0   3      151.01      152.94      5.08 o
 -14   0   3      134.19      130.99      5.22 o
 -13   0   3      517.18      472.25     14.54 o
 -12   0   3       10.13        9.59      1.79 o
 -11   0   3       94.37       85.69      5.02 o
 -10   0   3       90.83       79.38      4.69 o
  -9   0   3      159.82      131.41      5.36 o
  -8   0   3       18.69       17.31      2.64 o
  -7   0   3      198.56      184.89      5.28 o
  -6   0   3       91.02      130.57      4.20 o
  -5   0   3        2.88       18.59      2.19 o
  -4   0   3      420.55      441.89      5.58 o
   2   0   3     8051.92     7164.65     73.88 o
   3   0   3     2002.12     2100.74     11.60 o
   4   0   3       58.27      101.52      3.24 o
   5   0   3      917.09      711.68      8.54 o
   6   0   3     2043.96     1890.82     15.16 o
   7   0   3       12.78        8.12      2.15 o
   8   0   3      482.70      578.03     57.17 o
   9   0   3        0.49        2.24      1.99 o
  10   0   3       77.03       67.67      3.69 o
  11   0   3       13.08       12.58      1.83 o
  12   0   3       19.18       22.71      1.76 o
  13   0   3      163.12      167.25      3.35 o
  14   0   3      360.34      335.23      4.69 o
  15   0   3      152.01      165.68      6.06 o
  16   0   3      516.00      529.83     12.83 o
  17   0   3       87.51       93.75      2.49 o
  18   0   3        0.07        1.63      0.82 o
 -19   1   3      195.37      203.90      4.94 o
 -18   1   3      210.46      206.37      4.23 o
 -17   1   3       52.02       55.37      5.66 o
 -16   1   3      134.02      113.70      5.16 o
 -15   1   3      175.96      177.10      5.76 o
 -14   1   3      472.11      447.20      7.92 o
 -13   1   3      106.75      101.42     12.97 o
 -12   1   3      470.05      426.80      6.15 o
 -11   1   3      121.11      110.64      4.88 o
 -10   1   3      270.79      263.88      7.14 o
  -9   1   3       71.62       57.67      3.04 o
  -8   1   3      542.08      496.99      8.31 o
  -7   1   3      164.90      193.17      4.92 o
  -6   1   3      358.49      327.27     10.85 o
  -5   1   3      585.61      573.80      5.48 o
  -4   1   3       79.20       85.16      2.20 o
  -3   1   3     9228.19     8409.66     31.17 o
  -2   1   3     1448.38     1408.92     12.25 o
   1   1   3     2098.88     2007.16     14.26 o
   2   1   3     1275.50     1125.47     14.83 o
   3   1   3     9535.44     8961.33     35.87 o
   4   1   3     2062.57     1757.02     14.55 o
   5   1   3    12873.54    12810.21     65.75 o
   6   1   3      812.26      896.15      8.90 o
   7   1   3      547.77      605.73      7.19 o
   8   1   3      681.91      704.76      8.45 o
   9   1   3     1356.75     1428.18     26.97 o
  10   1   3      491.76      457.07     16.94 o
  11   1   3      189.54      192.13      7.45 o
  12   1   3      672.01      665.76     14.32 o
  13   1   3      234.78      226.16      3.61 o
  14   1   3       17.32       15.28      1.75 o
  15   1   3      172.69      175.48      3.26 o
  16   1   3       13.57       10.38      1.50 o
  17   1   3       51.99       54.67      2.37 o
  18   1   3       44.08       38.59      2.67 o
 -19   2   3      133.64      125.66      6.71 o
 -18   2   3      211.75      220.52     13.75 o
 -16   2   3      151.49      146.42      5.15 o
 -15   2   3      517.63      473.41      7.86 o
 -14   2   3       56.34       64.51      6.61 o
 -13   2   3      176.96      188.26      4.67 o
 -12   2   3      737.29      707.85     45.04 o
 -11   2   3      353.93      346.72     16.23 o
 -10   2   3      251.22      229.16     12.82 o
  -9   2   3      200.75      169.49     10.59 o
  -8   2   3      569.73      580.65     16.82 o
  -7   2   3      708.79      641.62     15.55 o
  -6   2   3     1864.53     2070.47     22.90 o
  -5   2   3      832.57      907.61      7.01 o
  -4   2   3     2971.53     3134.73     13.23 o
  -2   2   3      646.83      689.77     14.01 o
  -1   2   3     4305.56     4330.17     32.16 o
   0   2   3     1851.23     1824.51     46.84 o
   1   2   3      163.12      153.15      3.11 o
   2   2   3      482.84      499.43      9.71 o
   3   2   3     1954.09     1966.88     22.23 o
   4   2   3     3709.28     3869.48     68.98 o
   5   2   3      895.72     1051.08     11.91 o
   6   2   3     8155.07     7854.57     28.94 o
   7   2   3      454.31      459.85     15.84 o
   8   2   3      340.07      371.06     14.36 o
   9   2   3      339.37      393.83      9.43 o
  10   2   3       98.28      126.67      4.51 o
  11   2   3       77.47       74.49      2.80 o
  12   2   3      117.06      129.60      3.90 o
  13   2   3      108.05      101.63      3.93 o
  14   2   3      106.98      102.76      3.94 o
  15   2   3       22.89       21.45      2.88 o
  16   2   3      211.30      229.39      5.54 o
  17   2   3       76.17       66.31      3.75 o
  18   2   3      200.68      196.56      3.93 o
 -18   3   3       41.39       44.94      2.59 o
 -17   3   3      168.03      175.49      4.65 o
 -16   3   3      360.76      360.67      6.58 o
 -15   3   3       15.44       21.93      1.96 o
 -13   3   3      229.98      222.18      3.39 o
 -12   3   3      740.17      741.40      5.60 o
 -11   3   3      194.68      186.68      3.66 o
 -10   3   3      439.53      414.61     20.23 o
  -9   3   3       76.77       81.96     10.41 o
  -8   3   3        2.95        3.57      7.12 o
  -7   3   3      643.99      674.03     21.27 o
  -6   3   3     1678.46     1667.35     31.18 o
  -5   3   3      959.44     1183.46     25.33 o
  -4   3   3      413.77      504.45     16.44 o
  -2   3   3      162.21      157.18      9.69 o
   0   3   3     4632.25     5213.77     33.13 o
   1   3   3      960.68      908.17     22.46 o
   2   3   3      197.05      174.05      3.79 o
   3   3   3      276.49      251.07      7.47 o
   4   3   3       36.01       25.03      7.74 o
   5   3   3      902.21      889.48     24.75 o
   6   3   3       15.87       10.50      7.38 o
   7   3   3       47.79       54.59      9.75 o
   8   3   3      307.36      305.23     17.25 o
   9   3   3      368.08      396.54      4.97 o
  10   3   3      102.91       91.98      3.46 o
  11   3   3      393.05      420.34      5.88 o
  12   3   3      236.98      241.37      3.50 o
  13   3   3      180.02      161.82      6.04 o
  14   3   3      118.10      151.58      4.42 o
  15   3   3      155.08      158.65      4.35 o
  16   3   3       36.01       40.40      2.84 o
  17   3   3       40.74       41.23      1.91 o
 -17   4   3       71.19      136.57      3.47 o
 -16   4   3       57.22       68.82      2.07 o
 -15   4   3       83.66       82.20      3.23 o
 -14   4   3        0.64        1.42      1.39 o
 -13   4   3      263.67      234.87     20.69 o
 -12   4   3       20.00       21.77      1.67 o
 -11   4   3       97.88       99.89      2.40 o
 -10   4   3       49.05       50.05      1.92 o
  -9   4   3      109.37      112.07      2.20 o
  -8   4   3      107.81       98.63      2.62 o
  -7   4   3        2.00       13.11      7.91 o
  -6   4   3      118.94      133.22     12.42 o
  -5   4   3      284.14      293.68     16.07 o
  -4   4   3      472.17      568.41     20.94 o
  -3   4   3      171.29      198.76     12.53 o
  -2   4   3      763.93      888.95     24.05 o
  -1   4   3     2901.83     3337.95     67.79 o
   0   4   3      850.20      996.81     27.02 o
   1   4   3      912.37      992.48     19.61 o
   2   4   3      842.45      882.02      8.99 o
   3   4   3      463.97      481.40     20.87 o
   5   4   3     2976.59     3077.90     52.56 o
   6   4   3      999.27     1051.69     32.31 o
   7   4   3      457.10      451.83     12.28 o
   8   4   3     1030.35     1027.19     14.69 o
   9   4   3      543.99      554.75     14.88 o
  10   4   3      165.98      166.85      2.94 o
  11   4   3      161.29      162.87      2.94 o
  12   4   3       76.25       81.60      2.36 o
  13   4   3       81.58       99.75      8.79 o
  14   4   3       25.47       26.33      2.45 o
  15   4   3        0.27        0.43      1.76 o
  16   4   3       51.86       50.15      2.40 o
 -16   5   3       53.24       33.26      5.30 o
 -15   5   3      155.90      176.78      3.95 o
 -13   5   3      113.67      118.06      3.19 o
 -12   5   3      137.16      146.97      3.52 o
 -11   5   3      202.77      190.39      4.25 o
 -10   5   3     1185.54     1144.24     18.25 o
  -9   5   3      190.85      206.70      3.35 o
  -8   5   3      143.14      136.48      2.82 o
  -7   5   3       40.69       30.02      2.33 o
  -6   5   3       13.57        8.43      1.34 o
  -5   5   3      389.96      399.30     11.18 o
  -4   5   3       21.92       21.31      8.78 o
  -3   5   3      278.68      297.13     16.94 o
  -2   5   3       50.83       65.87      9.92 o
  -1   5   3      276.24      332.06     16.81 o
   0   5   3      223.72      229.29     15.70 o
   1   5   3      258.97      295.32     17.56 o
   2   5   3     1195.41     1244.86     35.46 o
   4   5   3     4857.20     4705.91     19.21 o
   5   5   3     1118.57     1288.48     10.30 o
   6   5   3     1016.23     1049.51      8.46 o
   7   5   3     1446.12     1487.96     10.22 o
   8   5   3      329.10      332.56     18.87 o
   9   5   3       54.20       58.54      2.10 o
  10   5   3      227.55      238.86      4.38 o
  11   5   3       20.39       17.17      1.67 o
  12   5   3      100.39      107.79      3.23 o
  13   5   3       43.76       46.05      2.41 o
  14   5   3       23.09       21.73      1.79 o
  15   5   3       16.80       18.36      1.56 o
 -14   6   3        9.22        1.61      1.24 o
 -13   6   3       20.45       10.90      1.96 o
 -10   6   3      101.98      103.24      3.57 o
  -9   6   3        7.55       10.10      1.81 o
  -8   6   3       64.76       65.00      3.38 o
  -7   6   3      182.93      190.17      6.90 o
  -6   6   3       35.20       40.47      1.84 o
  -5   6   3       11.30       12.24      1.43 o
  -4   6   3       25.83       26.11      2.88 o
  -3   6   3       32.26       36.00      4.28 o
  -2   6   3      388.54      386.37     28.63 o
  -1   6   3      140.27      123.07      4.98 o
   0   6   3      421.43      476.22     21.11 o
   1   6   3      960.62      950.21     80.66 o
   2   6   3      491.97      360.62      6.79 o
   3   6   3      744.58      493.06      6.62 o
   4   6   3     1624.20     1595.02     12.22 o
   5   6   3      657.50      691.08      7.07 o
   6   6   3      279.77      287.04      4.73 o
   7   6   3      108.14      113.36      3.16 o
   8   6   3      191.88      197.33      3.90 o
   9   6   3      114.90      122.45      3.12 o
  10   6   3       11.66       14.55      1.49 o
  11   6   3       62.61       70.06      2.01 o
  12   6   3       14.51       15.72      1.54 o
  13   6   3       83.15       90.90      2.21 o
 -12   7   3        4.50        2.00      0.98 o
 -11   7   3       42.05       27.48      6.03 o
 -10   7   3       11.56        9.81      3.27 o
  -9   7   3       82.48       89.40      2.95 o
  -8   7   3       79.73       86.16      3.23 o
  -7   7   3      108.43      117.35      3.83 o
  -6   7   3      123.30      139.70      5.82 o
  -5   7   3      165.67      164.31      2.57 o
  -4   7   3       80.84       68.85      8.35 o
  -3   7   3      177.25      180.94      3.47 o
  -2   7   3       90.62       83.84      3.68 o
  -1   7   3      249.60      280.33      5.60 o
   0   7   3      300.24      272.62      6.85 o
   1   7   3      633.70      328.93      8.13 o
   2   7   3       12.23        6.63      3.68 o
   3   7   3       40.19       42.79      1.43 o
   4   7   3       79.25       85.26      2.49 o
   5   7   3       40.39       43.38      2.11 o
   6   7   3      152.55      167.48      3.28 o
   7   7   3      286.95      308.74      3.27 o
   8   7   3       49.43       46.99      7.36 o
   9   7   3        2.66        4.05      0.92 o
  10   7   3      137.22       76.03      2.82 o
  -8   8   3       13.60        9.81      3.59 o
  -7   8   3       49.32       46.00      1.97 o
  -6   8   3       74.36       54.20     23.61 o
  -5   8   3       29.76       31.43      2.16 o
  -4   8   3       89.22       97.55      3.21 o
  -3   8   3       11.55       10.31      2.09 o
  -2   8   3       42.56       46.52      2.81 o
  -1   8   3       24.65       29.18      2.75 o
   0   8   3      117.48      110.15      2.52 o
   1   8   3       29.91       27.28      2.13 o
   2   8   3        3.99        1.80      2.03 o
   3   8   3      112.14      100.34      2.62 o
   5   8   3        1.08        2.09      2.70 o
   6   8   3       29.22        1.30      2.39 o
   7   8   3       18.08        1.85      2.12 o
  -9  -8   4       97.55       92.05      1.99 o
  -8  -8   4        6.97        9.51      1.38 o
  -7  -8   4       41.14       45.56      2.11 o
  -6  -8   4      233.06      260.63      4.26 o
  -5  -8   4        8.76        9.88      1.43 o
  -4  -8   4      189.92      174.16      3.46 o
  -3  -8   4       17.66       21.16      1.85 o
  -2  -8   4      106.04       98.55      2.99 o
  -1  -8   4       10.63       10.30      1.81 o
   0  -8   4       43.66       45.84      2.38 o
   1  -8   4       85.73       98.38      2.97 o
   2  -8   4       25.29       28.92      3.80 o
   3  -8   4       99.23       95.42      8.97 o
   4  -8   4       98.22      111.20      7.30 o
   5  -8   4       28.66       34.66      1.98 o
   6  -8   4        6.35        9.77      1.53 o
   7  -8   4       23.61       27.56      1.57 o
 -12  -7   4        2.36        2.01      1.04 o
 -10  -7   4       52.80       56.35      4.09 o
  -9  -7   4      118.84      127.23      3.51 o
  -8  -7   4      325.63      331.67      5.55 o
  -7  -7   4       68.95       61.56      2.27 o
  -6  -7   4       90.02       84.66      3.65 o
  -5  -7   4      135.62      145.69     15.28 o
  -4  -7   4       60.78       66.44      5.18 o
  -3  -7   4       46.80       38.59      3.03 o
  -2  -7   4      262.69      233.20      5.49 o
  -1  -7   4      805.73      728.75      8.98 o
   0  -7   4      340.22      299.34      5.94 o
   1  -7   4      185.13      184.13      4.70 o
   2  -7   4      190.48      192.02      4.75 o
   3  -7   4      126.24      124.16      3.98 o
   4  -7   4        9.69       13.59      2.16 o
   5  -7   4       26.45       24.61      1.72 o
   6  -7   4       34.08       38.21      1.83 o
   7  -7   4       87.01       98.67      3.41 o
   8  -7   4       47.59       57.85      2.74 o
   9  -7   4       30.28       34.34      2.28 o
  10  -7   4      102.78      128.53      2.99 o
  11  -7   4       55.65       71.67      2.02 o
 -14  -6   4        2.19        2.72      1.13 o
 -13  -6   4       41.65       40.13      1.52 o
 -12  -6   4      138.03      137.10      2.65 o
 -11  -6   4      100.81       90.73      2.54 o
 -10  -6   4      494.80      500.38     15.57 o
  -9  -6   4       97.70       94.60      2.82 o
  -8  -6   4      321.29      290.73      4.49 o
  -7  -6   4      103.99      110.60      4.97 o
  -6  -6   4      234.62      237.36     17.79 o
  -5  -6   4        5.90        4.51      1.42 o
  -4  -6   4      160.11      156.75      7.69 o
  -3  -6   4      243.29      255.46      3.86 o
  -2  -6   4      240.23      236.30      5.28 o
  -1  -6   4      148.48      131.13      7.04 o
   0  -6   4       32.44       32.13      2.92 o
   1  -6   4       57.26       53.75      3.13 o
   2  -6   4      183.41      177.30      4.76 o
   3  -6   4      971.83      901.18      9.80 o
   4  -6   4      124.81      120.18      4.08 o
   5  -6   4      503.35      499.30      7.23 o
   6  -6   4     1109.63     1104.91     10.96 o
   7  -6   4      143.08      148.91      3.04 o
   8  -6   4      303.68      310.98      5.95 o
   9  -6   4       41.37       46.84      3.14 o
  10  -6   4       18.52       22.23      2.60 o
  11  -6   4       15.18       22.89      2.40 o
  12  -6   4       12.10       15.30      1.52 o
  13  -6   4       55.39       56.33      2.06 o
 -15  -5   4       93.91      100.72      2.00 o
 -14  -5   4       18.84       21.73      1.63 o
 -13  -5   4       35.60       27.41      1.95 o
 -12  -5   4      322.66      316.21      4.52 o
 -11  -5   4      255.15      252.96      4.26 o
 -10  -5   4      250.09      237.89      7.04 o
  -9  -5   4      241.84      231.24      5.95 o
  -8  -5   4      108.25      101.07      5.63 o
  -7  -5   4       33.77       34.95      5.27 o
  -6  -5   4       83.83       85.89      2.33 o
  -5  -5   4       95.74       96.60      2.37 o
  -4  -5   4      156.33      144.46      4.35 o
  -3  -5   4       86.25       97.67      8.16 o
  -2  -5   4      186.23      205.89     10.79 o
  -1  -5   4       84.90       79.42      6.92 o
   0  -5   4      113.63      114.19      7.68 o
   1  -5   4      922.05      875.02     18.34 o
   2  -5   4     1199.12     1202.14     20.29 o
   3  -5   4      629.35      617.05      9.13 o
   4  -5   4     2090.44     1946.52     13.24 o
   5  -5   4      897.44      860.81      7.78 o
   6  -5   4      589.86      593.15      9.92 o
   7  -5   4     1000.60     1053.92     22.61 o
   8  -5   4       97.69       93.03      2.57 o
   9  -5   4      420.02      432.04      7.14 o
  10  -5   4       71.82       67.13      1.82 o
  11  -5   4       89.99      104.54      4.08 o
  12  -5   4      123.40      129.49      4.23 o
  13  -5   4       56.17       62.63      2.18 o
  14  -5   4        5.10        4.22      1.74 o
 -17  -4   4       69.26       69.67      2.23 o
 -16  -4   4      402.89      410.73      6.72 o
 -15  -4   4       29.80       30.39      1.69 o
 -14  -4   4       96.52      100.63      3.03 o
 -13  -4   4       86.93       84.09      2.47 o
 -12  -4   4       87.58       83.64      2.47 o
 -11  -4   4      203.35      212.93      3.38 o
 -10  -4   4      485.19      470.09     11.27 o
  -9  -4   4      560.48      534.71      7.19 o
  -8  -4   4       54.57       60.91      4.50 o
  -7  -4   4       63.48       73.90      4.85 o
  -6  -4   4      848.26      804.00     13.29 o
  -5  -4   4      281.49      291.42      7.52 o
  -4  -4   4     1345.70     1483.95     17.68 o
  -3  -4   4      469.66      527.30     16.40 o
  -2  -4   4     1069.93     1179.35     22.31 o
   0  -4   4        8.26       16.03      4.14 o
   1  -4   4      372.60      371.74      7.74 o
   2  -4   4      310.88      362.91     10.81 o
   3  -4   4      726.98      707.67     14.47 o
   4  -4   4     1132.46     1147.23     17.36 o
   5  -4   4      458.76      461.16      7.69 o
   6  -4   4      442.74      425.76     10.90 o
   7  -4   4      199.80      205.90      4.31 o
   8  -4   4      115.48      112.24      2.19 o
   9  -4   4      861.43      932.77     18.20 o
  10  -4   4       29.60       39.21      3.23 o
  11  -4   4      119.64      117.20      3.66 o
  12  -4   4      356.52      363.18      3.78 o
  13  -4   4        5.79        7.27      1.32 o
  14  -4   4       22.69       23.00      1.39 o
  15  -4   4       39.41       41.13      1.62 o
  16  -4   4        4.34        3.27      1.04 o
 -18  -3   4       28.12       35.52      2.20 o
 -17  -3   4      157.79      152.35      2.46 o
 -16  -3   4       76.76       80.09      3.15 o
 -15  -3   4      486.59      490.19     16.31 o
 -14  -3   4      265.24      269.21      5.31 o
 -13  -3   4      129.32      123.75      2.87 o
 -12  -3   4        3.57        3.85      1.37 o
 -11  -3   4      673.07      693.08      9.09 o
 -10  -3   4       31.57       38.65      2.07 o
  -9  -3   4      184.32      180.37      7.54 o
  -8  -3   4      260.48      267.93      8.41 o
  -7  -3   4      296.82      263.52      7.84 o
  -6  -3   4      754.92      747.48     11.92 o
  -5  -3   4      584.18      641.23     10.25 o
  -4  -3   4      852.18      870.27     10.90 o
  -3  -3   4     8428.45     9259.61     32.01 o
  -2  -3   4     2978.88     3194.91     13.63 o
  -1  -3   4       93.46       90.57      2.88 o
   0  -3   4     5366.80     5326.22    120.55 o
   1  -3   4     1668.85     1576.50      9.36 o
   2  -3   4     1583.44     1585.77     22.09 o
   3  -3   4      286.40      266.71      7.05 o
   4  -3   4     1246.23     1214.96     11.05 o
   5  -3   4      877.17      937.71     14.79 o
   6  -3   4      262.71      274.66      8.41 o
   7  -3   4      189.03      199.04      7.60 o
   8  -3   4       51.28       40.91      4.45 o
   9  -3   4      334.94      321.54      5.10 o
  10  -3   4      610.70      607.14      7.10 o
  11  -3   4      418.75      412.83      7.08 o
  12  -3   4       76.75       73.66      3.80 o
  13  -3   4       17.38       19.25      1.91 o
  14  -3   4      305.09      298.97      5.43 o
  15  -3   4       28.20       38.52      2.31 o
  16  -3   4      190.37      203.89      4.13 o
  17  -3   4       14.66       14.19      1.05 o
 -19  -2   4        9.48        8.09      1.43 o
 -18  -2   4        9.12        9.36      1.21 o
 -17  -2   4       55.71       55.01      2.13 o
 -16  -2   4      415.54      396.40      7.67 o
 -15  -2   4        1.70        4.25      2.35 o
 -14  -2   4      201.66      196.99      3.63 o
 -13  -2   4      227.71      229.82      8.20 o
 -12  -2   4     1532.44     1425.17     38.22 o
 -11  -2   4      812.39      800.10     15.79 o
 -10  -2   4       26.60       26.71      3.74 o
  -9  -2   4      180.19      179.55      7.10 o
  -8  -2   4      682.49      634.12     11.83 o
  -7  -2   4       45.64       42.93      3.89 o
  -5  -2   4       63.85      108.59      4.53 o
  -4  -2   4     4760.73     4619.73     22.32 o
  -3  -2   4      734.27      807.19      5.44 o
  -1  -2   4     2183.57     2298.80     18.00 o
   0  -2   4     5360.75     5311.71    114.80 o
   1  -2   4     1090.96     1103.81     15.72 o
   2  -2   4      143.01      144.77      3.48 o
   3  -2   4     4281.34     4299.74     40.76 o
   4  -2   4      774.76      844.46     18.09 o
   5  -2   4     3614.95     3998.38     25.90 o
   6  -2   4     4240.04     4278.55     28.84 o
   7  -2   4      241.46      205.15      7.20 o
   8  -2   4       18.74       15.54      3.49 o
   9  -2   4       91.63      116.45      6.15 o
  10  -2   4      262.82      275.07      4.72 o
  11  -2   4      216.88      213.15      3.63 o
  12  -2   4      234.40      205.33      5.50 o
  13  -2   4      166.97      165.60      3.37 o
  14  -2   4        9.35        7.43      2.28 o
  15  -2   4       25.72       22.65      2.50 o
  16  -2   4       64.85       73.48      4.03 o
  17  -2   4       33.57       36.75      2.30 o
 -19  -1   4       12.17       12.59      1.08 o
 -18  -1   4      107.19      114.72      4.14 o
 -17  -1   4        6.77        5.11      1.38 o
 -16  -1   4      372.78      379.98     13.61 o
 -15  -1   4     1154.38     1055.91     14.43 o
 -14  -1   4      557.17      555.15     15.50 o
 -13  -1   4      305.22      280.66     10.94 o
 -12  -1   4       42.87       36.42      2.83 o
 -11  -1   4     1372.73     1260.50     18.61 o
 -10  -1   4      369.70      354.59      9.59 o
  -9  -1   4       65.42       54.70      4.33 o
  -8  -1   4     2306.43     2307.91     20.42 o
  -7  -1   4      496.43      471.68      8.77 o
  -5  -1   4      213.58      204.01      5.18 o
  -4  -1   4     1258.08     1193.34     10.05 o
  -3  -1   4     1205.75     1070.70      8.58 o
  -2  -1   4    10695.08    10055.49     79.01 o
  -1  -1   4     1123.78      971.46      6.43 o
   0  -1   4       67.32       44.27      1.67 o
   1  -1   4     2979.32     2739.10     22.40 o
   2  -1   4      471.82      429.01      4.90 o
   3  -1   4     2905.98     2926.46     18.18 o
   4  -1   4      564.14      581.19      8.40 o
   5  -1   4     5373.91     5419.39     27.29 o
   6  -1   4     2969.51     3104.11     22.22 o
   7  -1   4     3993.85     3934.23     26.80 o
   8  -1   4      693.82      701.11     12.27 o
   9  -1   4       97.40       83.09      5.01 o
  10  -1   4      110.89      120.43      6.12 o
  11  -1   4     1025.72      962.85     22.69 o
  12  -1   4       94.74       88.87      2.02 o
  13  -1   4      292.47      261.37      4.28 o
  14  -1   4       54.48       57.53      2.59 o
  15  -1   4      100.33      107.37      3.05 o
  16  -1   4       55.92       53.63      2.84 o
  17  -1   4      152.66      155.28      3.40 o
  18  -1   4       34.88       34.44      3.59 o
 -19   0   4       47.60       38.81      3.23 o
 -18   0   4        1.43       -0.11      3.35 o
 -17   0   4      304.38      349.77      7.08 o
 -16   0   4       51.57       49.88      2.88 o
 -15   0   4     1629.10     1528.02     16.09 o
 -14   0   4      882.65      847.54     11.66 o
 -13   0   4       38.81       34.36      2.57 o
 -12   0   4      116.96      125.65      4.63 o
 -11   0   4       40.32       37.46      3.89 o
 -10   0   4        2.82       -0.07      2.49 o
  -9   0   4      132.87      115.97      5.24 o
  -8   0   4      702.87      700.40     10.66 o
  -7   0   4      394.22      337.79      6.92 o
  -6   0   4     1390.65     1299.99     11.89 o
  -5   0   4     5009.09     4907.97     20.51 o
  -4   0   4     2270.34     2110.87     40.44 o
  -3   0   4      122.26      145.35     10.23 o
   2   0   4     3432.80     3154.73    161.69 o
   3   0   4      285.00      266.24      4.55 o
   4   0   4     1943.53     1502.53     11.46 o
   5   0   4        7.09       28.65      2.43 o
   6   0   4      943.74      882.46     10.66 o
   7   0   4       37.48       46.10      3.43 o
   8   0   4      117.09      118.60     14.32 o
   9   0   4        0.83       -0.07      1.79 o
  10   0   4      326.14      299.38      6.82 o
  11   0   4      291.52      247.16      3.36 o
  12   0   4       18.90       12.80      1.61 o
  13   0   4      619.04      631.67     13.49 o
  14   0   4       48.43       50.30      2.42 o
  15   0   4       63.95       65.24      2.52 o
  16   0   4        6.42        4.99      1.60 o
  17   0   4       43.40       41.24      2.35 o
  18   0   4        0.68        1.01      0.72 o
 -19   1   4       12.62       14.81      2.76 o
 -18   1   4      107.75      112.03      7.71 o
 -17   1   4        6.70        5.90      3.40 o
 -16   1   4      371.83      355.53      7.88 o
 -15   1   4     1158.27     1099.05     12.75 o
 -14   1   4      555.93      550.95     20.76 o
 -13   1   4      303.04      282.14     16.15 o
 -12   1   4       42.10       38.88      2.41 o
 -11   1   4     1371.44     1282.08     13.81 o
 -10   1   4      368.16      362.02      7.03 o
  -9   1   4       63.84       59.42      3.16 o
  -8   1   4     2313.19     2281.94     17.81 o
  -7   1   4      494.29      494.61      7.59 o
  -6   1   4      376.56      408.80      5.27 o
  -5   1   4      214.34      213.36      7.69 o
  -4   1   4     1262.31     1198.58      7.34 o
  -3   1   4     1211.85     1160.53     11.36 o
  -2   1   4    10697.15     9829.22    122.07 o
  -1   1   4     1127.77      962.20      8.21 o
   0   1   4       68.80       46.32      1.31 o
   1   1   4     2982.76     2667.40     28.85 o
   2   1   4      472.08      433.42     13.22 o
   3   1   4     2911.57     2951.17     32.41 o
   4   1   4      561.73      570.84      7.14 o
   5   1   4     5378.52     5347.96     38.41 o
   6   1   4     2977.62     3103.30     16.80 o
   7   1   4     3996.51     3948.76     20.55 o
   8   1   4      698.88      688.89     17.87 o
   9   1   4       98.59       91.46      8.14 o
  10   1   4      111.15      122.32      5.37 o
  11   1   4     1025.14     1006.41     22.16 o
  12   1   4       93.94       90.44      2.18 o
  13   1   4      293.30      272.08      3.95 o
  14   1   4       55.03       56.36      3.13 o
  15   1   4       99.74      111.41      2.75 o
  16   1   4       56.54       60.05      1.82 o
  17   1   4      152.79      145.88      4.50 o
 -19   2   4        9.64        7.47      1.53 o
 -18   2   4        9.18        9.34      2.05 o
 -17   2   4       55.51       50.81      3.78 o
 -16   2   4      414.64      407.82      7.65 o
 -15   2   4        1.70        2.71      1.79 o
 -14   2   4      202.77      185.92      5.10 o
 -13   2   4      226.81      228.54      4.74 o
 -12   2   4     1533.22     1427.01     31.87 o
 -11   2   4      807.50      762.37     23.26 o
 -10   2   4       26.41       26.76      6.99 o
  -9   2   4      178.98      169.16     10.30 o
  -8   2   4      682.57      643.88      8.75 o
  -7   2   4       45.64       42.44      4.03 o
  -6   2   4      620.22      663.86      6.78 o
  -5   2   4       63.44      113.84      3.23 o
  -4   2   4     4761.66     4651.75     36.37 o
  -3   2   4      731.18      802.03     15.17 o
  -2   2   4      903.14      911.89     11.58 o
  -1   2   4     2175.59     2283.55     27.41 o
   0   2   4     5354.07     5251.15     91.75 o
   1   2   4     1085.73     1116.50      6.92 o
   2   2   4      144.04      150.86      3.15 o
   3   2   4     4299.23     4447.86     49.73 o
   4   2   4      769.34      828.40     11.37 o
   5   2   4     3620.80     3914.09     24.16 o
   6   2   4     4227.14     4345.95     25.56 o
   7   2   4      239.79      214.59      8.19 o
   8   2   4       20.34       16.44      2.53 o
   9   2   4       92.17      114.90      5.05 o
  10   2   4      264.29      291.96      4.13 o
  11   2   4      218.27      222.76      5.56 o
  12   2   4      234.07      211.28      4.69 o
  13   2   4      167.41      163.63      4.54 o
  14   2   4        9.34        9.85      2.42 o
  15   2   4       25.51       23.82      2.89 o
  16   2   4       63.67       66.55      3.50 o
  17   2   4       33.08       36.13      2.70 o
 -18   3   4       28.32       36.57      2.63 o
 -17   3   4      155.98      140.75      4.30 o
 -16   3   4       77.09       79.90      2.57 o
 -15   3   4      487.09      493.73     42.30 o
 -14   3   4      265.03      252.66      5.37 o
 -13   3   4      130.39      132.75      5.38 o
 -12   3   4        3.65        3.83      2.57 o
 -11   3   4      673.26      672.85      6.57 o
 -10   3   4       30.46       30.36      8.06 o
  -9   3   4      182.20      201.49     13.45 o
  -8   3   4      259.53      262.64     14.46 o
  -7   3   4      301.34      317.15     15.03 o
  -6   3   4      753.74      832.45     22.34 o
  -5   3   4      585.44      694.24     19.53 o
  -4   3   4      855.92      964.74     21.70 o
  -3   3   4     8439.93     9464.49     64.06 o
  -1   3   4       91.77       97.27      6.18 o
   0   3   4     5368.07     5941.37     62.90 o
   1   3   4     1676.73     1569.78      8.48 o
   2   3   4     1576.73     1674.92     14.33 o
   3   3   4      286.66      274.17      5.44 o
   5   3   4      877.42      945.78     25.78 o
   6   3   4      263.10      305.50     16.34 o
   7   3   4      188.90      214.04     14.26 o
   8   3   4       49.86       53.79      9.96 o
   9   3   4      338.38      339.22      3.55 o
  10   3   4      608.68      607.03     12.85 o
  11   3   4      415.70      421.88      6.00 o
  12   3   4       75.41       69.55      2.19 o
  13   3   4       17.74       18.94      4.07 o
  14   3   4      303.18      301.75      5.66 o
  15   3   4       28.14       34.72      2.78 o
  16   3   4      189.82      201.01      4.44 o
  17   3   4       14.95       14.38      1.88 o
 -17   4   4       69.50      117.16      3.38 o
 -16   4   4      402.35      404.50      6.00 o
 -15   4   4       30.73       34.15      2.59 o
 -14   4   4       95.98       94.04      5.65 o
 -13   4   4       87.47       88.92      4.03 o
 -12   4   4       89.43       84.76      2.32 o
 -11   4   4      206.14      216.79      5.32 o
 -10   4   4      485.73      469.49      4.22 o
  -9   4   4      561.80      549.54      8.23 o
  -8   4   4       54.85       64.82      2.34 o
  -7   4   4       64.64       72.82     10.50 o
  -6   4   4      850.60      891.29     26.90 o
  -5   4   4      282.66      270.71     15.18 o
  -3   4   4      470.79      525.23     18.94 o
  -2   4   4     1072.12     1244.91     27.22 o
  -1   4   4      950.11     1114.22     18.78 o
   0   4   4        8.39       19.80      7.95 o
   1   4   4      376.13      374.37      6.90 o
   2   4   4      313.09      377.02      6.06 o
   3   4   4      732.43      774.40     26.08 o
   4   4   4     1131.38     1184.63     32.56 o
   5   4   4      457.94      465.43     21.57 o
   6   4   4      444.34      407.08     21.94 o
   7   4   4      201.79      201.59      8.15 o
   8   4   4      114.59      112.33      2.39 o
   9   4   4      863.70      953.21      8.42 o
  10   4   4       29.46       36.63      3.23 o
  11   4   4      121.17      129.55      3.55 o
  12   4   4      356.50      360.39      5.63 o
  13   4   4        5.64        6.93      2.06 o
  14   4   4       23.24       25.13      2.36 o
  15   4   4       38.59       44.04      2.43 o
  16   4   4        4.61        4.98      1.60 o
 -16   5   4      121.18       85.36     11.57 o
 -14   5   4       18.65       18.41      2.11 o
 -13   5   4       35.55       28.69      1.66 o
 -12   5   4      322.29      324.83      4.89 o
 -11   5   4      253.75      262.42      5.18 o
 -10   5   4      251.62      252.01      4.74 o
  -9   5   4      243.61      241.42      3.14 o
  -8   5   4      107.26      108.34      2.74 o
  -7   5   4       34.49       34.17      2.05 o
  -6   5   4       84.52       88.81      4.51 o
  -5   5   4       94.16       96.33      4.51 o
  -4   5   4      156.07      166.39      5.23 o
  -3   5   4       84.82       92.27     10.47 o
  -2   5   4      186.07      210.80     14.22 o
   0   5   4      114.60      107.65      4.76 o
   1   5   4      910.61      985.74     31.28 o
   2   5   4     1202.50     1360.30     37.32 o
   4   5   4     2088.49     1973.42     12.88 o
   5   5   4      899.54     1005.03     24.38 o
   6   5   4      587.03      594.00      6.60 o
   7   5   4     1005.31     1041.58      8.74 o
   8   5   4       98.00       97.70      4.28 o
   9   5   4      422.15      434.03      5.84 o
  10   5   4       71.02       69.84      2.73 o
  11   5   4       90.53      103.51      3.19 o
  12   5   4      123.81      135.73      3.47 o
  13   5   4       55.75       63.68      2.54 o
  14   5   4        5.17        5.84      1.50 o
  15   5   4      101.23      104.52      2.43 o
 -14   6   4        2.17       -0.29      1.48 o
 -11   6   4       99.65       93.97      3.31 o
 -10   6   4      497.96      504.95      7.07 o
  -9   6   4       96.04       86.39      3.61 o
  -8   6   4      323.31      304.20      6.02 o
  -7   6   4      104.85      108.89      6.32 o
  -6   6   4      234.16      243.24      9.55 o
  -5   6   4        6.13        4.65      1.45 o
  -4   6   4      159.86      170.04     13.98 o
  -3   6   4      244.36      246.79     20.82 o
  -2   6   4      237.13      251.93     18.02 o
  -1   6   4      148.76      149.14      3.09 o
   0   6   4       32.94       29.55      2.50 o
   1   6   4       57.09       45.40      2.54 o
   2   6   4      180.94      136.01      4.69 o
   3   6   4      974.78      673.13      7.76 o
   4   6   4      119.85      133.44      4.09 o
   5   6   4      503.88      509.35      6.22 o
   6   6   4     1116.33     1134.14      9.10 o
   7   6   4      145.74      147.77      3.55 o
   8   6   4      304.19      321.43      4.83 o
   9   6   4       39.88       49.42      3.59 o
  10   6   4       18.02       19.30      2.46 o
  11   6   4       15.27       21.14      1.76 o
  12   6   4       11.85       17.30      1.58 o
  13   6   4       54.54       54.55      1.73 o
 -12   7   4        2.28        0.70      0.94 o
 -11   7   4      213.72      144.22     11.41 o
 -10   7   4       53.50       55.72      2.34 o
  -9   7   4      117.35      117.06      3.42 o
  -8   7   4      327.96      334.45      5.61 o
  -7   7   4       69.35       64.14      3.17 o
  -6   7   4       90.92       86.95      3.41 o
  -5   7   4      135.32      139.57      5.20 o
  -4   7   4       61.23       49.04      6.62 o
  -3   7   4       48.13       42.27      4.02 o
  -2   7   4      258.49      252.42      5.64 o
  -1   7   4      802.10      800.63      9.24 o
   0   7   4      339.95      354.11      6.38 o
   1   7   4      184.40      106.75      5.55 o
   2   7   4      191.60      200.11      4.65 o
   3   7   4      126.53      123.90      2.01 o
   4   7   4        9.69       13.07      3.19 o
   5   7   4       26.72       26.72      2.10 o
   6   7   4       33.97       39.16      1.98 o
   7   7   4       87.09       97.29      2.53 o
   8   7   4       48.08       42.78      9.21 o
   9   7   4       30.58       33.33      1.55 o
  10   7   4      103.64       32.31      2.22 o
  11   7   4       55.23        8.14      1.56 o
  -8   8   4        7.10        6.75      1.19 o
  -7   8   4       42.23       39.46      2.01 o
  -6   8   4      232.39      242.03      4.11 o
  -5   8   4        8.94       11.10      1.85 o
  -4   8   4      189.42      211.82      4.37 o
  -3   8   4       17.50       23.20      2.35 o
  -2   8   4      106.07      108.47      3.72 o
  -1   8   4       10.28       10.78      2.31 o
   0   8   4       43.28       43.98      1.83 o
   1   8   4       86.06      100.01      2.88 o
   2   8   4       25.37       29.31      1.85 o
   5   8   4       28.49        1.85      2.56 o
   6   8   4        6.42        0.57      2.38 o
   7   8   4       23.49        0.65      2.04 o
  -9  -8   5       42.88       38.05      1.42 o
  -8  -8   5       18.22       22.36      1.54 o
  -7  -8   5        2.30        1.97      0.83 o
  -6  -8   5       21.47       21.35      1.46 o
  -5  -8   5       30.01       29.94      1.82 o
  -4  -8   5       36.08       33.67      2.02 o
  -3  -8   5       23.84       23.72      1.91 o
  -2  -8   5       15.25       12.96      1.85 o
  -1  -8   5       37.75       33.57      2.17 o
   0  -8   5       17.75       16.91      1.96 o
   1  -8   5      109.72      132.31      3.30 o
   2  -8   5       93.79      101.01      2.80 o
   3  -8   5       38.16       41.11      3.00 o
   4  -8   5       26.42       33.27      2.20 o
   5  -8   5       49.59       63.77      2.25 o
   6  -8   5       13.33       17.30      1.52 o
   7  -8   5        2.71        4.93      0.76 o
 -12  -7   5       55.24       53.06      1.62 o
 -11  -7   5       61.30       53.15      1.99 o
 -10  -7   5        3.56        3.65      1.19 o
  -9  -7   5      259.52      264.36      5.02 o
  -8  -7   5       60.07       57.65      2.76 o
  -7  -7   5       33.04       31.39      1.95 o
  -6  -7   5       84.70       76.34      3.64 o
  -5  -7   5       35.55       28.00      2.89 o
  -4  -7   5       23.31       26.99      3.00 o
  -2  -7   5       13.97       14.94      2.55 o
  -1  -7   5       51.22       49.64      3.14 o
   0  -7   5       45.12       52.47      3.19 o
   1  -7   5       74.20       66.17      3.25 o
   2  -7   5       52.01       46.38      2.92 o
   3  -7   5       47.02       52.74      3.00 o
   4  -7   5       61.17       64.12      2.19 o
   5  -7   5       35.70       38.53      1.89 o
   6  -7   5       21.68       30.65      1.70 o
   7  -7   5      159.61      169.18      4.03 o
   8  -7   5        4.17        7.32      1.93 o
   9  -7   5        2.70        4.43      1.62 o
  10  -7   5       51.56       52.12      1.31 o
 -14  -6   5       46.49       41.73      1.54 o
 -13  -6   5      104.77      103.32      2.09 o
 -12  -6   5       25.73       27.68      1.69 o
 -11  -6   5       98.46       98.05      5.89 o
 -10  -6   5       29.35       31.88      2.09 o
  -9  -6   5       67.10       75.73      3.44 o
  -8  -6   5       58.14       64.58      4.15 o
  -7  -6   5       29.48       35.01      3.54 o
  -6  -6   5        2.80        5.98      1.42 o
  -5  -6   5       76.03       81.92      5.17 o
  -4  -6   5       20.00       15.00      2.82 o
  -3  -6   5       11.23       10.29      2.77 o
  -2  -6   5       98.67       98.39      3.76 o
  -1  -6   5       36.78       30.47      3.06 o
   0  -6   5      280.53      259.04      5.89 o
   1  -6   5      322.92      303.95      6.14 o
   2  -6   5      349.07      334.33      6.28 o
   3  -6   5       97.00       96.69      3.75 o
   4  -6   5       18.16       19.45      2.49 o
   5  -6   5       15.29       19.62      1.81 o
   6  -6   5       17.58       18.95      1.79 o
   7  -6   5       21.68       26.32      1.84 o
   8  -6   5       19.13       22.91      2.77 o
   9  -6   5       31.62       27.39      2.77 o
  10  -6   5       63.50       70.00      3.19 o
  11  -6   5       20.08       18.26      2.19 o
  12  -6   5      102.71      106.62      2.95 o
  13  -6   5       48.56       39.96      1.73 o
 -16  -5   5       20.82       17.65      1.43 o
 -15  -5   5      152.15      143.39      6.73 o
 -14  -5   5      138.23      141.19      2.74 o
 -13  -5   5      203.55      209.90      3.68 o
 -12  -5   5      230.39      214.94      3.85 o
 -11  -5   5      211.76      220.67      4.02 o
 -10  -5   5      155.82      146.15      9.10 o
  -9  -5   5      760.92      722.74      8.55 o
  -8  -5   5      162.96      149.94     10.03 o
  -7  -5   5       70.67       73.15      3.28 o
  -6  -5   5       50.43       53.49      4.43 o
  -5  -5   5      193.64      231.01     14.85 o
  -4  -5   5       39.69       39.24      3.60 o
  -3  -5   5       54.33       59.32      6.85 o
  -2  -5   5      224.97      210.90     10.92 o
  -1  -5   5       20.68       16.57      4.54 o
   0  -5   5      320.12      321.39     11.95 o
   1  -5   5      352.11      366.66     12.28 o
   2  -5   5       80.06       79.95      6.12 o
   3  -5   5      557.70      523.28     12.60 o
   4  -5   5      792.47      752.17     15.76 o
   5  -5   5     2979.53     2892.41     41.49 o
   6  -5   5     1536.14     1540.79     25.77 o
   7  -5   5      387.80      394.64      7.44 o
   8  -5   5      288.28      280.73     10.78 o
   9  -5   5      395.56      382.92      4.90 o
  10  -5   5      112.75      121.95      4.31 o
  11  -5   5      194.10      180.46      3.51 o
  12  -5   5       10.14       10.58      1.70 o
  13  -5   5       91.33       93.28      3.29 o
  14  -5   5      124.62      123.19      3.03 o
 -17  -4   5      113.31      105.54      3.14 o
 -16  -4   5       21.78       22.55      2.95 o
 -15  -4   5      204.08      210.92      3.02 o
 -14  -4   5      144.45      144.72      2.84 o
 -13  -4   5      672.30      639.11      5.48 o
 -12  -4   5      195.04      190.33      3.28 o
 -11  -4   5      444.48      389.78      5.64 o
 -10  -4   5      307.60      315.18      6.46 o
  -9  -4   5      421.57      366.34     10.58 o
  -8  -4   5       85.52       85.15      3.75 o
  -7  -4   5       67.50       58.95      4.60 o
  -6  -4   5      150.68      134.41      5.68 o
  -5  -4   5      130.87      132.55      5.20 o
  -4  -4   5      145.67      165.21      4.66 o
  -3  -4   5      296.47      361.69     13.87 o
  -2  -4   5     1340.48     1561.87     25.73 o
  -1  -4   5      265.96      319.43     11.93 o
   0  -4   5     1577.49     1672.93     24.60 o
   1  -4   5      467.77      523.03     13.60 o
   2  -4   5      118.95      130.21      7.13 o
   3  -4   5     1020.31     1036.96     17.57 o
   4  -4   5      331.49      328.13      9.93 o
   5  -4   5      110.92      129.07      6.36 o
   7  -4   5      677.53      708.91     10.95 o
   8  -4   5     1344.97     1319.30     27.88 o
   9  -4   5      203.36      201.00      6.91 o
  10  -4   5       80.79       91.97      2.85 o
  11  -4   5      104.13      112.59      4.80 o
  12  -4   5       46.04       52.71      1.82 o
  13  -4   5       44.75       54.52      1.76 o
  14  -4   5       40.73       37.36      1.47 o
  15  -4   5       51.80       51.12      1.60 o
 -18  -3   5      205.27      237.30      9.72 o
 -17  -3   5      232.06      275.39      4.41 o
 -16  -3   5      236.54      243.30      4.72 o
 -15  -3   5       45.13       51.28      2.51 o
 -14  -3   5       76.99       78.40      2.39 o
 -13  -3   5       70.90       61.01      2.51 o
 -12  -3   5       75.83       74.40      3.05 o
 -11  -3   5      279.58      244.12      5.40 o
 -10  -3   5       56.45       64.27      3.29 o
  -9  -3   5      636.77      578.52     12.85 o
  -8  -3   5      264.78      253.76      8.18 o
  -7  -3   5       61.87       53.20      4.04 o
  -6  -3   5       80.91      107.61      5.10 o
  -5  -3   5      365.31      400.50      8.21 o
  -4  -3   5     1760.67     1794.79     15.60 o
  -3  -3   5     6103.89     6571.68     82.19 o
  -2  -3   5     5900.03     6077.54     20.32 o
  -1  -3   5     1447.58     1579.29     10.98 o
   0  -3   5      541.52      567.06     20.43 o
   1  -3   5     1505.43     1470.05      8.75 o
   2  -3   5       43.29       50.74      2.23 o
   3  -3   5      200.79      221.98      5.42 o
   4  -3   5        8.48       11.42      2.45 o
   5  -3   5      246.45      265.76      6.84 o
   6  -3   5       76.81       61.84      4.64 o
   7  -3   5      252.19      239.86      8.41 o
   8  -3   5      285.18      263.62      4.48 o
   9  -3   5      224.48      211.28      6.65 o
  10  -3   5      430.54      377.51      6.04 o
  11  -3   5      130.02      109.48      4.21 o
  12  -3   5      166.87      157.12      3.23 o
  13  -3   5      184.26      210.44      3.70 o
  14  -3   5       21.32       21.06      1.53 o
  15  -3   5       48.25       49.99      2.00 o
  16  -3   5       15.10       12.64      1.37 o
 -19  -2   5      101.30       97.87      3.58 o
 -18  -2   5      326.42      333.14      8.15 o
 -17  -2   5       78.38       87.49      3.92 o
 -16  -2   5      186.34      191.54      5.63 o
 -15  -2   5       42.13       45.21      3.01 o
 -14  -2   5       55.78       57.14      3.09 o
 -13  -2   5       95.59       93.36      6.65 o
 -12  -2   5     1238.62     1154.14     37.47 o
 -11  -2   5      185.72      210.77      8.61 o
 -10  -2   5       85.55       81.99      5.46 o
  -9  -2   5      139.00      125.65      6.18 o
  -8  -2   5      287.91      231.96      7.39 o
  -7  -2   5      446.68      428.52      9.22 o
  -6  -2   5      219.43      243.84      6.61 o
  -5  -2   5     1021.34     1036.40     11.81 o
  -4  -2   5       29.71       21.54      2.54 o
  -3  -2   5     5216.41     4962.95     21.12 o
  -2  -2   5     2209.28     2050.87     55.37 o
  -1  -2   5      166.02      148.60      2.63 o
   0  -2   5      195.88      216.61      2.70 o
   1  -2   5      131.42      127.21      2.79 o
   2  -2   5      111.89      103.50      3.32 o
   3  -2   5     3199.42     3420.33     24.74 o
   4  -2   5      963.80      981.33      9.22 o
   5  -2   5     1668.37     1807.30     18.01 o
   6  -2   5     1292.72     1246.16     15.96 o
   7  -2   5       29.45       26.56      3.46 o
   8  -2   5      174.37      186.13      7.38 o
   9  -2   5      227.56      210.69      7.98 o
  10  -2   5      431.46      468.85     12.68 o
  11  -2   5      146.17      133.40      7.96 o
  12  -2   5       50.47       43.07      1.94 o
  13  -2   5       99.78      100.11      2.84 o
  14  -2   5       12.67       20.55      2.55 o
  15  -2   5       72.83       74.46      3.80 o
  16  -2   5       10.89       11.44      1.55 o
  17  -2   5       19.67       26.68      2.06 o
 -19  -1   5      176.52      185.12      5.00 o
 -18  -1   5      122.82      128.16      4.11 o
 -17  -1   5      101.60      100.19      2.26 o
 -16  -1   5        8.34        9.49      2.30 o
 -15  -1   5      210.32      221.26      8.44 o
 -14  -1   5      354.87      351.64     25.75 o
 -13  -1   5      104.36       89.86      4.67 o
 -12  -1   5      327.54      276.71      5.42 o
 -11  -1   5      699.37      675.55     13.78 o
 -10  -1   5      450.96      426.63     10.51 o
  -9  -1   5      436.10      415.81      9.64 o
  -8  -1   5      665.29      645.85     11.04 o
  -7  -1   5     1278.43     1318.48     14.51 o
  -6  -1   5      649.67      640.76      9.37 o
  -4  -1   5     3016.29     2910.32     15.87 o
  -3  -1   5     2054.63     1955.69     11.80 o
  -2  -1   5     4310.86     3920.08     10.23 o
  -1  -1   5      305.55      259.58      9.95 o
   0  -1   5     1900.24     1846.56      8.68 o
   1  -1   5       12.77       13.16      1.60 o
   2  -1   5    18829.07    17725.29    281.77 o
   3  -1   5      309.10      349.20     10.00 o
   4  -1   5     5704.29     5808.17     26.94 o
   5  -1   5      228.68      266.65      6.54 o
   6  -1   5      418.88      466.50      9.14 o
   7  -1   5     1284.20     1211.58     15.18 o
   8  -1   5      718.51      660.60     12.08 o
   9  -1   5      607.10      627.65     12.48 o
  10  -1   5      471.03      480.22     11.49 o
  11  -1   5      183.23      166.74      4.07 o
  12  -1   5       82.81       86.17      2.24 o
  13  -1   5       12.81       11.87      1.96 o
  14  -1   5      120.45      119.95      3.17 o
  15  -1   5        3.34        3.81      1.83 o
  16  -1   5       30.93       29.88      2.41 o
  17  -1   5       65.34       68.79      2.04 o
 -19   0   5       30.85       33.97      3.39 o
 -18   0   5       14.91       17.01      3.90 o
 -17   0   5       17.10       21.37      1.60 o
 -16   0   5      207.00      225.89      3.12 o
 -15   0   5       31.43       29.88      4.13 o
 -14   0   5       40.35       24.07      3.41 o
 -13   0   5       32.71       37.84      1.92 o
 -12   0   5       20.07       17.16      2.94 o
 -11   0   5      161.99      165.17      6.84 o
 -10   0   5        6.59        8.43      2.98 o
  -9   0   5      150.02      147.26      5.65 o
  -8   0   5      342.44      373.04      9.74 o
  -7   0   5      242.39      275.68     11.21 o
  -6   0   5      129.91      136.00      2.44 o
  -5   0   5     2182.09     2076.03     29.34 o
  -4   0   5      126.10      110.44      2.05 o
  -3   0   5        6.63       12.77      1.10 o
  -2   0   5       20.27       21.38      1.58 o
   0   0   5      173.06      191.97      2.62 o
   1   0   5     3509.89     3277.06     22.65 o
   2   0   5      180.23      159.28      4.56 o
   3   0   5       17.01       13.35      1.47 o
   4   0   5        2.48        0.89      1.33 o
   5   0   5      809.88      850.57     46.07 o
   6   0   5        9.96        5.03      1.54 o
   7   0   5       59.08       54.34      2.79 o
   8   0   5      609.26      640.45      8.78 o
   9   0   5      390.38      371.92      7.20 o
  10   0   5       17.44       16.23      2.42 o
  11   0   5        0.77        1.03      1.21 o
  12   0   5        7.57        6.25      1.56 o
  13   0   5      190.86      184.28      3.59 o
  14   0   5       13.68       11.12      1.89 o
  15   0   5       45.53       44.03      3.69 o
  16   0   5       50.54       57.71      2.20 o
  17   0   5       23.00       22.23      1.73 o
  18   0   5       34.58       15.87      1.41 o
 -19   1   5      178.39      188.09      5.33 o
 -18   1   5      122.95      128.73      3.76 o
 -17   1   5      101.97       96.43      3.77 o
 -16   1   5        8.55        7.64      3.44 o
 -15   1   5      211.94      216.56      4.30 o
 -14   1   5      350.59      351.01     11.04 o
 -13   1   5      103.92       89.44      5.76 o
 -12   1   5      330.38      274.65      6.25 o
 -11   1   5      698.24      690.41     10.20 o
 -10   1   5      452.16      461.02      7.89 o
  -9   1   5      434.42      423.16      7.20 o
  -8   1   5      671.25      647.11      9.63 o
  -7   1   5     1280.71     1353.38     12.55 o
  -6   1   5      652.50      660.19      8.22 o
  -5   1   5      515.98      545.90     11.98 o
  -4   1   5     3024.01     2844.53     14.59 o
  -3   1   5     2054.32     1923.17     14.18 o
  -2   1   5     4309.53     3969.99     19.16 o
  -1   1   5      306.83      281.19      7.45 o
   0   1   5     1881.01     1856.05     14.43 o
   1   1   5       12.65       12.89      1.27 o
   2   1   5    18846.28    17499.48    137.27 o
   3   1   5      308.59      346.34      5.34 o
   4   1   5     5712.44     5657.41     26.48 o
   5   1   5      228.91      264.82      3.56 o
   6   1   5      427.43      467.57      5.50 o
   7   1   5     1283.96     1285.26     16.45 o
   8   1   5      714.03      661.67     18.23 o
   9   1   5      611.19      644.39     22.49 o
  10   1   5      466.78      475.51      6.34 o
  11   1   5      182.64      168.67      6.52 o
  12   1   5       83.90       90.92      2.50 o
  13   1   5       13.24       11.34      1.72 o
  14   1   5      121.48      120.20      2.93 o
  15   1   5        3.43        4.09      1.56 o
  16   1   5       31.15       29.49      1.67 o
  17   1   5       66.19       64.19      3.18 o
 -18   2   5      328.66      338.05     16.72 o
 -17   2   5       79.46       84.03      4.29 o
 -16   2   5      186.76      204.95      4.06 o
 -15   2   5       42.90       42.22      2.45 o
 -14   2   5       55.53       59.50      4.55 o
 -13   2   5       94.71       80.27      3.13 o
 -12   2   5     1236.52     1166.11     14.74 o
 -11   2   5      185.77      203.77     12.66 o
 -10   2   5       84.52       78.31      8.51 o
  -9   2   5      139.55      125.48      4.08 o
  -8   2   5      288.37      243.89      5.08 o
  -7   2   5      444.30      415.42     13.22 o
  -6   2   5      212.12      234.63      6.47 o
  -5   2   5     1020.22     1062.64     13.57 o
  -4   2   5       29.13       22.70      4.77 o
  -3   2   5     5220.94     5304.68     36.85 o
  -2   2   5     2208.96     2293.00     28.65 o
  -1   2   5      164.92      144.09      3.36 o
   0   2   5      193.30      200.05      5.61 o
   1   2   5      128.82      130.27      2.32 o
   2   2   5      111.54      101.60      2.58 o
   3   2   5     3209.48     3408.36     21.05 o
   4   2   5      959.73      989.04     11.22 o
   5   2   5     1665.64     1740.81     14.02 o
   6   2   5     1292.08     1305.33     26.70 o
   7   2   5       29.05       28.30      3.74 o
   8   2   5      173.44      177.52      5.84 o
   9   2   5      225.90      217.94      8.92 o
  10   2   5      429.75      463.19      9.10 o
  11   2   5      145.99      133.78      4.43 o
  12   2   5       49.94       42.90      1.89 o
  13   2   5      101.19      106.43      2.57 o
  14   2   5       12.77       19.86      2.66 o
  15   2   5       72.75       76.53      3.66 o
  16   2   5       11.20        9.57      1.35 o
  17   2   5       20.08       23.18      2.35 o
 -18   3   5      206.13      230.84      4.62 o
 -17   3   5      232.30      260.26      5.06 o
 -16   3   5      235.93      243.01      5.58 o
 -15   3   5       44.94       52.08      7.50 o
 -14   3   5       76.10       69.72      3.31 o
 -13   3   5       70.88       63.40      2.09 o
 -12   3   5       74.42       64.78      3.74 o
 -11   3   5      280.68      231.22      4.38 o
 -10   3   5       56.31       68.51      3.35 o
  -9   3   5      634.81      632.78     22.17 o
  -8   3   5      266.69      273.93     14.52 o
  -7   3   5       61.91       53.99      8.28 o
  -6   3   5       79.91       95.50      9.05 o
  -5   3   5      362.73      427.08      7.26 o
  -4   3   5     1757.75     1911.42     29.59 o
  -2   3   5     5901.53     6602.92    130.74 o
  -1   3   5     1442.34     1670.45     18.75 o
   0   3   5      544.10      574.74     16.47 o
   1   3   5     1510.14     1554.73     18.42 o
   2   3   5       43.70       51.21      1.70 o
   3   3   5      202.23      219.54      4.73 o
   4   3   5        8.48       12.15      1.70 o
   5   3   5      247.67      283.99     15.66 o
   6   3   5       75.31       64.25      9.21 o
   7   3   5      253.47      246.99     15.72 o
   8   3   5      287.23      262.43      9.84 o
   9   3   5      225.90      212.22      5.69 o
  10   3   5      430.41      402.74      5.45 o
  11   3   5      130.73      125.72      3.59 o
  12   3   5      167.18      162.84      4.14 o
  13   3   5      183.43      207.01      4.74 o
  14   3   5       20.62       20.12      1.63 o
  15   3   5       48.41       43.71      2.74 o
  16   3   5       14.42       13.35      2.13 o
 -17   4   5      111.38       91.68      2.76 o
 -16   4   5       21.99       22.19      2.54 o
 -15   4   5      206.04      215.33      4.61 o
 -14   4   5      143.29      136.29      3.39 o
 -13   4   5      676.19      624.74      7.28 o
 -12   4   5      197.44      181.90      5.92 o
 -11   4   5      440.95      381.57     13.15 o
 -10   4   5      308.81      302.22      4.67 o
  -9   4   5      423.60      384.16      9.85 o
  -8   4   5       86.29       84.88      2.68 o
  -7   4   5       67.74       70.89     10.37 o
  -6   4   5      149.79      609.32     22.19 o
  -5   4   5      134.10      141.57     11.19 o
  -4   4   5      145.26      187.28     12.29 o
  -3   4   5      296.77      412.43     16.63 o
  -2   4   5     1332.70     1615.32     30.21 o
  -1   4   5      267.93      352.72     11.02 o
   0   4   5     1574.59     1748.43     15.82 o
   1   4   5      469.00      548.14      7.84 o
   2   4   5      120.29      126.80      5.86 o
   3   4   5     1023.71     1184.08     32.14 o
   4   4   5      328.30      325.41     18.50 o
   5   4   5      111.63      131.56     12.86 o
   6   4   5      266.64      258.18      9.87 o
   7   4   5      676.99      706.05     11.00 o
   8   4   5     1342.01     1336.60     12.23 o
   9   4   5      201.76      201.23      3.20 o
  10   4   5       79.47       85.83      2.54 o
  11   4   5      103.23      116.20      4.69 o
  12   4   5       45.72       55.98      5.25 o
  13   4   5       45.90       54.46      2.84 o
  14   4   5       40.73       40.59      2.43 o
  15   4   5       51.75       55.45      2.48 o
  16   4   5       36.86       31.91      1.82 o
 -16   5   5       20.68       14.43      1.83 o
 -12   5   5      228.23      212.48      3.98 o
 -11   5   5      215.08      222.33      3.84 o
 -10   5   5      154.34      156.89      9.00 o
  -9   5   5      765.56      723.98      9.00 o
  -8   5   5      161.89      181.11      4.85 o
  -7   5   5       70.97       74.97      3.76 o
  -6   5   5       50.29       48.84      1.86 o
  -5   5   5      191.27      218.96      8.27 o
  -4   5   5       39.79       37.37      2.51 o
  -3   5   5       54.15       54.26      8.14 o
  -2   5   5      223.76      217.91      7.04 o
  -1   5   5       20.54       16.91      2.70 o
   0   5   5      317.46      331.95      7.22 o
   1   5   5      351.23      405.05     20.54 o
   2   5   5       81.23       83.56     12.11 o
   4   5   5      792.85      761.59      6.19 o
   5   5   5     2974.76     3065.59    127.24 o
   6   5   5     1538.57     1622.26     63.18 o
   7   5   5      384.63      377.60      4.32 o
   8   5   5      287.59      286.84      4.84 o
   9   5   5      392.54      406.93      5.68 o
  10   5   5      113.72      126.04      3.43 o
  11   5   5      193.63      177.27      3.87 o
  12   5   5        9.69       13.54      1.93 o
  13   5   5       90.81       93.63      2.86 o
  14   5   5      123.29      121.97      2.80 o
 -14   6   5       47.07       56.86      3.17 o
 -12   6   5       25.23       27.19      2.66 o
 -11   6   5       97.97       99.78      3.51 o
 -10   6   5       30.61       34.54      1.92 o
  -9   6   5       66.99       78.76      5.02 o
  -8   6   5       57.34       68.75      3.60 o
  -7   6   5       28.68       36.54      2.26 o
  -6   6   5        2.64        4.31      1.52 o
  -5   6   5       76.92       77.34      2.74 o
  -4   6   5       20.21       17.70      2.58 o
  -3   6   5       10.74       10.71      2.02 o
  -2   6   5       98.90      108.73      3.62 o
  -1   6   5       36.96       35.47      2.76 o
   0   6   5      279.18      273.74      4.92 o
   1   6   5      320.92      267.71      6.74 o
   2   6   5      347.17      258.71      5.99 o
   3   6   5       96.35       96.72      3.74 o
   4   6   5       17.64       25.32      2.91 o
   5   6   5       15.93       24.88      2.25 o
   6   6   5       16.59       20.73      2.36 o
   7   6   5       21.55       25.67      2.53 o
   8   6   5       18.33       18.76      1.61 o
   9   6   5       31.91       29.26      1.95 o
  10   6   5       64.07       76.74      2.68 o
  11   6   5       19.76       19.08      1.68 o
  12   6   5      103.60      106.09      2.52 o
  13   6   5       48.54       44.28      1.55 o
 -12   7   5       55.03       32.76     13.37 o
 -11   7   5       61.34       47.59      1.63 o
 -10   7   5        3.66        2.50      0.98 o
  -9   7   5      261.33      277.26      4.92 o
  -8   7   5       59.47       57.34      2.94 o
  -7   7   5       32.69       35.61      2.01 o
  -6   7   5       83.54       91.27      3.35 o
  -5   7   5       34.86       29.93      1.47 o
  -4   7   5       22.78       23.15      1.48 o
  -3   7   5      153.53      179.26      3.62 o
  -2   7   5       13.50       12.74      3.31 o
  -1   7   5       50.39       52.98      3.49 o
   0   7   5       45.86       60.68      3.59 o
   1   7   5       74.66       78.93      3.85 o
   2   7   5       50.82       46.19      2.08 o
   3   7   5       46.57       50.04      2.36 o
   4   7   5       61.68       57.52     10.94 o
   5   7   5       35.16       33.96      5.92 o
   6   7   5       21.64       24.07      5.85 o
   7   7   5      159.48      171.71      3.16 o
   8   7   5        4.03        6.75      1.78 o
   9   7   5        2.71        1.06      0.95 o
  10   7   5       51.80       52.03      1.58 o
  -8   8   5       18.16       17.88      1.42 o
  -7   8   5        2.51        1.30      0.95 o
  -6   8   5       21.72       25.46      2.07 o
  -5   8   5       31.28       37.09      2.32 o
  -4   8   5       36.72       40.59      2.59 o
  -3   8   5       23.71       24.13      2.43 o
  -2   8   5       15.64       14.85      2.25 o
  -1   8   5       36.91       35.56      1.72 o
   0   8   5       17.59       17.03      1.44 o
   1   8   5      106.95        4.47      3.23 o
   5   8   5       49.24        2.00      2.58 o
   6   8   5       13.32        0.81      2.30 o
  -8  -8   6       29.34       33.12      1.57 o
  -7  -8   6      149.58      163.99      3.10 o
  -6  -8   6       34.72       36.70      2.11 o
  -5  -8   6      125.01      103.43      2.80 o
  -4  -8   6       22.70       20.25      1.87 o
  -3  -8   6       11.75       11.61      1.72 o
  -2  -8   6       27.81       20.99      1.99 o
  -1  -8   6        8.17        6.47      1.75 o
   0  -8   6       34.89       35.72      2.23 o
   1  -8   6      151.23      173.63      7.58 o
   2  -8   6       95.31       93.57      3.29 o
   3  -8   6       13.83       12.84      1.12 o
   4  -8   6       51.86       59.14      1.99 o
   5  -8   6        4.83        4.06      0.93 o
   6  -8   6       35.95       34.73      2.20 o
 -11  -7   6       83.53       73.83      1.94 o
 -10  -7   6       70.75       70.44      3.50 o
  -9  -7   6       56.87       59.54      4.23 o
  -8  -7   6      160.10      160.39     10.19 o
  -7  -7   6        3.42        7.65      2.49 o
  -5  -7   6      106.68      101.53      4.16 o
  -3  -7   6       59.30       64.34      3.47 o
  -2  -7   6      189.99      187.13      5.09 o
  -1  -7   6       49.80       52.72      3.12 o
   0  -7   6      267.65      237.25      5.26 o
   1  -7   6      193.86      195.04      4.91 o
   2  -7   6       23.92       23.92      2.57 o
   3  -7   6       64.61       62.36      2.86 o
   4  -7   6       28.39       29.56      1.77 o
   5  -7   6       28.80       33.12      1.75 o
   6  -7   6      148.47      152.23      8.32 o
   7  -7   6       27.80       33.54      2.38 o
   8  -7   6      109.25      109.11      3.13 o
   9  -7   6       35.22       33.53      1.78 o
  10  -7   6      130.74      150.04      2.78 o
 -13  -6   6       57.50       59.26      1.74 o
 -12  -6   6       55.40       59.43      4.32 o
 -11  -6   6      144.94      145.94      5.60 o
 -10  -6   6       24.05       24.71      1.93 o
  -9  -6   6       24.66       23.72      4.60 o
  -7  -6   6       47.59       43.79      3.80 o
  -6  -6   6      143.60      146.84      5.57 o
  -5  -6   6       37.69       53.24      3.94 o
  -4  -6   6       55.02       64.24      3.89 o
  -3  -6   6       47.37       46.62      3.68 o
  -2  -6   6       22.13       21.23      2.91 o
  -1  -6   6       31.80       24.03      2.81 o
   0  -6   6      317.13      283.60      6.14 o
   1  -6   6      178.40      163.95      4.80 o
   3  -6   6      447.82      438.03      7.02 o
   4  -6   6     1983.26     1988.52     14.36 o
   5  -6   6      195.69      195.85      3.43 o
   6  -6   6      663.60      704.75     12.57 o
   7  -6   6      101.23      101.28      3.04 o
   8  -6   6       19.72       18.70      2.54 o
   9  -6   6      169.92      173.19      4.45 o
  10  -6   6      125.03      116.23      3.60 o
  11  -6   6       84.03       73.22      3.92 o
  12  -6   6       18.20       16.71      1.66 o
 -16  -5   6       52.41       44.76      2.07 o
 -15  -5   6      236.95      228.40      4.98 o
 -14  -5   6      254.75      257.51      8.74 o
 -13  -5   6       66.79       71.57      4.39 o
 -12  -5   6        7.14        5.44      1.76 o
 -11  -5   6      331.83      336.20      5.77 o
 -10  -5   6      752.07      681.66     53.14 o
  -9  -5   6      565.29      545.47      7.34 o
  -8  -5   6      553.66      517.24     20.31 o
  -7  -5   6      499.55      452.44     32.65 o
  -6  -5   6      415.36      402.90      5.71 o
  -5  -5   6      377.03      363.52      6.89 o
  -4  -5   6        6.24        2.93      2.39 o
  -3  -5   6       53.27       52.09      3.15 o
  -2  -5   6      928.33      944.73     21.88 o
  -1  -5   6       43.78       37.26      5.26 o
   0  -5   6      242.29      220.65     10.27 o
   1  -5   6      558.52      524.93      8.88 o
   2  -5   6      205.87      205.29      4.19 o
   3  -5   6      756.07      674.19      9.13 o
   4  -5   6     3443.87     3335.08     17.69 o
   5  -5   6     1700.50     1634.04      8.84 o
   6  -5   6     1603.58     1647.53      8.98 o
   7  -5   6      426.56      429.33      6.97 o
   8  -5   6       67.33       64.88      3.51 o
   9  -5   6      125.97      129.18      4.41 o
  10  -5   6       82.90       84.66      2.68 o
  11  -5   6       52.54       56.74      2.28 o
  12  -5   6       34.59       31.71      3.63 o
  13  -5   6       76.99       83.36      3.01 o
 -17  -4   6      175.54      175.22      4.14 o
 -16  -4   6      297.28      315.34      6.68 o
 -15  -4   6       54.71       61.75      4.34 o
 -14  -4   6      586.44      609.89     13.05 o
 -13  -4   6      246.97      252.96      4.37 o
 -12  -4   6      114.20      113.35      2.69 o
 -11  -4   6      187.84      166.33      6.31 o
 -10  -4   6       42.52       56.10      1.93 o
  -9  -4   6      111.49      103.95      2.25 o
  -8  -4   6        7.35        8.35      1.60 o
  -7  -4   6      165.20      153.10      6.41 o
  -6  -4   6       89.10       94.22      4.91 o
  -5  -4   6      381.00      402.15      8.61 o
  -4  -4   6      232.07      219.76     11.91 o
  -3  -4   6      198.94      228.82     11.44 o
  -2  -4   6     2855.40     3195.29     37.28 o
  -1  -4   6      493.68      515.54     15.02 o
   2  -4   6      865.69      805.20     16.40 o
   3  -4   6      470.07      460.24     12.32 o
   4  -4   6      759.22      762.45     15.03 o
   5  -4   6     2127.77     2063.96     23.93 o
   6  -4   6     1158.62     1110.34     18.18 o
   7  -4   6        3.77        7.06      1.04 o
   8  -4   6      200.63      208.84      2.80 o
   9  -4   6       11.58       15.99      2.65 o
  10  -4   6      829.62      868.24     21.59 o
  11  -4   6      105.66      109.15      2.28 o
  12  -4   6      169.61      184.78      2.74 o
  13  -4   6        5.82        6.33      1.24 o
  14  -4   6       52.18       54.95      2.08 o
  15  -4   6       66.44       62.99      2.58 o
 -18  -3   6       28.40       31.57      1.51 o
 -17  -3   6      177.51      181.84      3.79 o
 -16  -3   6      151.45      160.56      7.09 o
 -15  -3   6      101.81       97.65      5.63 o
 -14  -3   6       37.78       50.14      3.19 o
 -13  -3   6       24.10       25.79      2.67 o
 -12  -3   6        4.33        7.14      1.96 o
 -11  -3   6     1095.90     1094.43     25.58 o
 -10  -3   6      127.51      108.97      2.93 o
  -9  -3   6      239.31      220.87      8.28 o
  -8  -3   6      436.17      365.42      9.64 o
  -7  -3   6      456.67      428.22      9.82 o
  -6  -3   6       26.71       29.44      3.06 o
  -4  -3   6      257.22      252.05      6.07 o
  -3  -3   6     1992.24     2239.17     15.69 o
  -2  -3   6      841.59     1054.92      8.76 o
  -1  -3   6      945.60     1081.28     18.84 o
   0  -3   6     1866.14     2078.69     24.67 o
   1  -3   6      150.15      159.85      3.99 o
   2  -3   6      641.42      658.60      7.09 o
   3  -3   6      323.84      331.92      5.48 o
   4  -3   6      154.41      159.57      3.45 o
   5  -3   6       45.31       50.67      2.98 o
   6  -3   6      487.56      480.75     11.24 o
   7  -3   6       73.00       83.66      5.46 o
   8  -3   6      426.72      393.25     12.50 o
   9  -3   6      467.41      435.36      9.63 o
  10  -3   6      736.25      694.50      5.92 o
  11  -3   6      537.98      538.01     10.84 o
  12  -3   6      308.24      278.78      4.07 o
  13  -3   6       12.00        5.47      1.65 o
  14  -3   6       85.85      106.12      7.50 o
  15  -3   6       78.90       82.57      3.86 o
  16  -3   6       89.94       93.14      1.92 o
 -19  -2   6       27.24       30.06      1.30 o
 -18  -2   6       81.09       81.07      2.75 o
 -17  -2   6       87.82       90.39      4.06 o
 -16  -2   6      933.03      953.50     52.60 o
 -15  -2   6        6.83        8.50      2.33 o
 -14  -2   6      119.29      136.76      5.13 o
 -13  -2   6      485.13      502.36     21.41 o
 -12  -2   6      317.85      333.70     15.53 o
 -11  -2   6        5.94        7.83      3.85 o
 -10  -2   6      695.99      675.95     13.87 o
  -9  -2   6      340.11      320.55      9.18 o
  -8  -2   6      685.14      666.72     12.22 o
  -7  -2   6      442.96      461.63      9.40 o
  -6  -2   6      609.49      570.64      9.73 o
  -5  -2   6       66.20       66.94      3.62 o
  -4  -2   6      344.55      338.12      6.38 o
  -3  -2   6      411.05      437.27      6.43 o
  -2  -2   6     1482.94     1448.51     48.94 o
  -1  -2   6     6344.69     6752.18    102.54 o
   0  -2   6      980.80     1007.65     35.35 o
   1  -2   6      507.17      550.29      4.68 o
   2  -2   6     2902.69     2928.72     14.12 o
   3  -2   6      747.52      744.79      8.83 o
   4  -2   6      952.84      966.20     12.86 o
   6  -2   6      569.09      560.18     11.16 o
   7  -2   6      564.12      618.44     12.36 o
   8  -2   6      117.00      119.96      6.28 o
   9  -2   6       48.74       31.09      2.13 o
  10  -2   6      226.51      213.34      3.18 o
  11  -2   6       36.72       28.21      1.97 o
  12  -2   6      553.10      554.67     15.72 o
  13  -2   6        9.53       11.93      1.84 o
  14  -2   6       10.20        7.52      2.30 o
  15  -2   6      152.66      174.50      4.85 o
  16  -2   6       22.47       29.24      1.65 o
  17  -2   6       93.07       91.24      4.24 o
 -19  -1   6       34.36       35.27      3.07 o
 -18  -1   6      111.02      109.57      5.14 o
 -17  -1   6      377.58      379.34     12.06 o
 -16  -1   6      232.68      245.51      5.84 o
 -15  -1   6      548.56      557.49     26.11 o
 -14  -1   6      293.88      298.65      5.22 o
 -13  -1   6       51.40       53.63      2.72 o
 -12  -1   6      132.68      132.76      5.17 o
 -11  -1   6     2195.77     2081.47     24.06 o
 -10  -1   6      171.24      175.37      7.02 o
  -9  -1   6      673.97      728.19     12.64 o
  -8  -1   6       43.19       44.89      3.96 o
  -5  -1   6      543.08      578.56      8.09 o
  -4  -1   6     1355.91     1350.00     11.19 o
  -3  -1   6     1810.27     1709.30     11.51 o
  -2  -1   6      129.25      129.17      2.08 o
  -1  -1   6     3506.76     3367.08     16.82 o
   0  -1   6     2864.53     2826.00     11.68 o
   1  -1   6     1009.44     1017.63     26.68 o
   2  -1   6      917.97      903.00     31.16 o
   3  -1   6     3780.85     3745.85     71.44 o
   4  -1   6      562.50      628.16      9.41 o
   5  -1   6     1273.48     1287.67     14.24 o
   6  -1   6       50.16       63.58      4.14 o
   7  -1   6      313.10      289.68      7.95 o
   8  -1   6      113.12      105.82      5.47 o
   9  -1   6      870.58      811.07     14.25 o
  10  -1   6      164.86      156.74      2.62 o
  11  -1   6      782.19      755.18     11.83 o
  12  -1   6       69.18       64.23      2.47 o
  13  -1   6      451.79      438.82     13.20 o
  14  -1   6       11.20       10.89      1.94 o
  15  -1   6       23.24       23.45      2.53 o
  16  -1   6       27.54       24.62      2.15 o
  17  -1   6       55.58       60.50      1.91 o
 -20   0   6       50.20       51.12      2.57 o
 -19   0   6       28.58       28.07      3.40 o
 -18   0   6      186.23      200.72      6.80 o
 -17   0   6      250.57      239.20     26.90 o
 -16   0   6        0.04       -0.19      1.11 o
 -15   0   6      353.12      326.50      8.30 o
 -14   0   6       94.12       88.05      2.84 o
 -13   0   6      113.68      138.75      4.95 o
 -12   0   6      133.29      144.85      6.89 o
 -11   0   6      169.76      146.61      6.49 o
 -10   0   6      112.39      110.68      5.59 o
  -9   0   6      755.80      684.10     11.60 o
  -8   0   6     1917.25     1878.72     56.26 o
  -7   0   6       63.04       40.78      1.67 o
  -6   0   6     1527.47     1558.33      7.80 o
  -5   0   6     7074.61     6599.32     74.90 o
  -4   0   6      115.42      119.19      9.67 o
  -3   0   6       63.81       55.17      2.06 o
  -2   0   6     1302.60     1223.89     21.41 o
  -1   0   6    30331.60    27812.85    165.30 o
   0   0   6      869.40      706.43     12.53 o
   1   0   6      129.96       88.30      2.18 o
   2   0   6     1728.41     1616.95     65.93 o
   3   0   6     1244.73     1028.55     14.56 o
   4   0   6     2772.95     2727.56     13.27 o
   5   0   6      303.25      338.18      5.28 o
   6   0   6      102.06      112.94      3.51 o
   7   0   6        3.21        4.64      1.75 o
   8   0   6      213.24      181.23      5.01 o
   9   0   6      428.94      440.30     10.75 o
  10   0   6       44.70       56.05      2.15 o
  11   0   6        6.79        9.18      1.38 o
  12   0   6      272.65      260.82      3.96 o
  13   0   6      533.89      538.75      5.76 o
  14   0   6      138.51      125.95      3.12 o
  15   0   6       39.51       37.54      2.14 o
  16   0   6        1.32        1.15      1.43 o
  17   0   6      175.19      174.44      3.10 o
 -19   1   6       34.10       38.41      3.54 o
 -18   1   6      110.25      107.53      3.88 o
 -17   1   6      375.47      375.61     15.17 o
 -16   1   6      233.09      244.69      5.50 o
 -15   1   6      548.30      547.85     24.62 o
 -14   1   6      297.97      299.05      6.55 o
 -13   1   6       51.93       54.06      3.20 o
 -12   1   6      131.60      117.26      2.92 o
 -11   1   6     2205.91     2126.36     17.78 o
 -10   1   6      172.12      171.72      5.06 o
  -9   1   6      676.28      760.40     16.18 o
  -8   1   6       43.94       47.46      2.88 o
  -7   1   6      596.15      624.02     10.87 o
  -6   1   6      385.77      406.42      8.20 o
  -5   1   6      540.88      580.78      9.71 o
  -4   1   6     1361.34     1345.47     12.90 o
  -3   1   6     1813.57     1701.09     11.08 o
  -2   1   6      131.26      139.13      2.56 o
  -1   1   6     3508.22     3318.96     10.00 o
   0   1   6     2863.19     2751.50      9.14 o
   1   1   6     1007.70     1013.51     19.38 o
   2   1   6      905.31      887.18     20.97 o
   3   1   6     3795.79     3707.12     84.51 o
   4   1   6      564.61      606.10      9.08 o
   5   1   6     1270.30     1327.14     23.53 o
   6   1   6       49.84       65.14      3.45 o
   7   1   6      319.06      305.17      8.61 o
   8   1   6      115.38      109.60      4.82 o
   9   1   6      870.67      824.40     15.32 o
  10   1   6      165.80      161.26      4.34 o
  11   1   6      779.90      765.17     16.41 o
  12   1   6       68.52       67.23      3.47 o
  13   1   6      447.97      434.86      4.89 o
  14   1   6       11.44       14.60      1.76 o
  15   1   6       22.87       20.24      1.77 o
  16   1   6       27.62       24.81      1.56 o
 -19   2   6       27.01       30.90      3.11 o
 -18   2   6       81.42       82.57      6.39 o
 -17   2   6       87.46       90.17      2.91 o
 -16   2   6      937.90      956.11     50.87 o
 -15   2   6        6.35        7.00      2.43 o
 -14   2   6      119.17      124.63      4.37 o
 -13   2   6      482.53      472.16      8.27 o
 -12   2   6      316.54      324.90      5.07 o
 -11   2   6        5.90       14.41      6.39 o
 -10   2   6      694.47      666.86     19.88 o
  -9   2   6      342.50      340.51      6.41 o
  -8   2   6      683.64      654.31     17.11 o
  -7   2   6      445.85      488.31     10.85 o
  -6   2   6      609.15      559.87     14.00 o
  -5   2   6       67.68       73.38      2.70 o
  -4   2   6      350.39      332.40     10.02 o
  -3   2   6      405.01      444.00     10.91 o
  -2   2   6     1483.87     1486.18     35.51 o
  -1   2   6     6345.86     6721.39     65.85 o
   0   2   6      974.93      967.66     33.48 o
   1   2   6      501.72      562.17      4.79 o
   2   2   6     2890.00     2912.28     11.45 o
   3   2   6      750.85      730.98      9.42 o
   4   2   6      950.49      970.25     19.64 o
   5   2   6     2252.10     2418.55     27.75 o
   6   2   6      570.99      558.78     10.43 o
   7   2   6      562.62      618.43     10.10 o
   8   2   6      118.22      106.44      4.83 o
   9   2   6       49.03       30.90      1.62 o
  10   2   6      227.70      218.94      6.56 o
  11   2   6       36.76       26.72      1.64 o
  12   2   6      552.75      565.14      5.18 o
  13   2   6        9.68       10.85      1.74 o
  14   2   6       10.05        8.06      1.40 o
  15   2   6      154.86      171.23      4.57 o
  16   2   6       23.22       26.01      1.47 o
  17   2   6       94.16       83.31      2.76 o
 -17   3   6      176.53      167.99      4.42 o
 -16   3   6      150.31      161.45      4.98 o
 -15   3   6      103.16       92.50      3.86 o
 -14   3   6       37.32       45.64      2.93 o
 -13   3   6       25.43       26.70      2.29 o
 -12   3   6        4.01        4.54      2.23 o
 -11   3   6     1097.18     1057.88     13.73 o
 -10   3   6      128.27      106.92      3.35 o
  -9   3   6      240.29      200.09     13.10 o
  -8   3   6      434.60      415.90     17.05 o
  -7   3   6      459.89      458.38     17.05 o
  -6   3   6       27.46       32.28      6.69 o
  -5   3   6      912.69      927.01      8.83 o
  -4   3   6      255.23      273.37     11.75 o
  -3   3   6     1987.03     2244.33     29.94 o
  -2   3   6      842.13     1072.73     19.85 o
  -1   3   6      944.19     1135.26     15.30 o
   0   3   6     1869.23     2065.32     30.66 o
   1   3   6      149.56      157.69      3.50 o
   2   3   6      637.84      679.98      5.71 o
   3   3   6      321.76      336.40      4.01 o
   4   3   6      155.61      169.38      4.53 o
   5   3   6       45.03       53.49      8.53 o
   6   3   6      490.58      483.29     20.65 o
   7   3   6       72.81       72.76     11.01 o
   8   3   6      428.45      383.92      8.08 o
   9   3   6      466.24      460.66      9.91 o
  10   3   6      739.52      696.86      7.28 o
  11   3   6      537.10      555.76      6.87 o
  12   3   6      310.36      287.53      5.26 o
  13   3   6       12.42        5.61      2.16 o
  14   3   6       86.35      103.45      2.48 o
  15   3   6       78.61       86.53      3.26 o
  16   3   6       90.66       99.79      3.11 o
 -17   4   6      176.82      169.88      3.81 o
 -16   4   6      296.60      338.04      6.01 o
 -15   4   6       53.55       84.40      4.57 o
 -14   4   6      586.15      547.28     10.47 o
 -13   4   6      248.18      258.84     11.53 o
 -12   4   6      112.31      105.87      2.52 o
 -11   4   6      185.11      155.36      6.30 o
 -10   4   6       43.37       49.70      5.08 o
  -9   4   6      109.28      100.17      2.21 o
  -8   4   6        7.35        6.42      1.30 o
  -7   4   6      165.00      154.83     12.65 o
  -6   4   6       91.30      108.44     10.64 o
  -5   4   6      383.75      419.00     17.52 o
  -4   4   6      230.15      248.52     13.50 o
  -3   4   6      197.67      221.00     12.11 o
  -2   4   6     2849.19     3220.93     40.68 o
  -1   4   6      500.16      519.46     29.66 o
   0   4   6     1921.11     2178.55     20.09 o
   1   4   6      606.83      663.32      8.71 o
   2   4   6      866.88      840.09      9.97 o
   3   4   6      467.12      463.40     21.09 o
   4   4   6      759.96      870.16     28.83 o
   5   4   6     2123.43     2222.13     46.30 o
   6   4   6     1156.62     1163.29     30.01 o
   7   4   6        3.83        6.30      2.09 o
   8   4   6      200.37      205.07      2.66 o
   9   4   6       11.79       12.54      1.31 o
  10   4   6      831.92      885.57     17.13 o
  11   4   6      105.03      112.09      4.87 o
  12   4   6      167.78      182.98      3.07 o
  13   4   6        5.83        5.75      1.98 o
  14   4   6       51.43       56.49      2.57 o
  15   4   6       67.01       69.43      2.55 o
 -16   5   6       52.61       50.01      2.41 o
 -15   5   6      237.35      204.10      5.16 o
 -14   5   6      255.58      190.94      3.33 o
 -13   5   6       65.77       78.98      3.43 o
 -12   5   6        6.94        6.29      2.81 o
 -11   5   6      331.85      347.52      9.02 o
 -10   5   6      747.36      710.45     54.63 o
  -9   5   6      561.90      562.07      5.64 o
  -8   5   6      551.36      517.00     11.91 o
  -7   5   6      496.49      501.18     13.57 o
  -6   5   6      415.12      390.52      8.11 o
  -5   5   6      377.45      378.47      8.31 o
  -4   5   6        5.74        3.93      2.02 o
  -3   5   6       52.34       57.85      3.14 o
  -2   5   6      935.17     1013.91     14.77 o
  -1   5   6       42.54       33.08      3.06 o
   0   5   6      240.77      249.73      6.35 o
   4   5   6     3446.43     3404.04     45.42 o
   5   5   6     1697.64     1694.13     37.35 o
   6   5   6     1609.71     1628.83      8.74 o
   7   5   6      425.73      433.72     10.01 o
   8   5   6       66.57       71.11      2.72 o
   9   5   6      125.11      125.53      5.56 o
  10   5   6       84.33       88.69      3.01 o
  11   5   6       52.78       59.23      2.67 o
  12   5   6       35.28       28.16      2.09 o
  13   5   6       77.09       85.29      2.65 o
  14   5   6       10.39       16.55      1.51 o
 -14   6   6       51.98       10.92      4.28 o
 -13   6   6       57.14       43.18      3.98 o
 -12   6   6       55.95       63.78      3.07 o
 -11   6   6      143.94      143.66      4.06 o
 -10   6   6       22.94       23.44      2.07 o
  -9   6   6       24.58       24.69      2.15 o
  -8   6   6      122.00      105.62      3.02 o
  -7   6   6       47.70       48.94      2.44 o
  -6   6   6      141.78      153.59      3.74 o
  -5   6   6       38.08       55.66      3.69 o
  -4   6   6       54.20       65.87      5.40 o
  -3   6   6       46.94       53.43      3.06 o
  -2   6   6       21.35       27.78      2.81 o
  -1   6   6       32.09       29.28      2.83 o
   0   6   6      317.38      286.30      5.09 o
   1   6   6      177.08      141.69      5.27 o
   2   6   6     1175.33      804.24     75.89 o
   3   6   6      444.24      459.00      7.20 o
   4   6   6     1989.55     2503.73     15.42 o
   5   6   6      196.34      199.42      4.14 o
   6   6   6      663.30      694.97      7.26 o
   7   6   6      101.10       99.54      2.50 o
   8   6   6       19.40       19.66      3.17 o
   9   6   6      170.81      186.54      3.63 o
  10   6   6      124.44      131.65      3.03 o
  11   6   6       83.57       81.07      2.41 o
  12   6   6       18.02       17.91      1.49 o
 -12   7   6       10.48        3.32      1.53 o
 -11   7   6       81.71       64.43      2.55 o
 -10   7   6       69.53       70.37      2.74 o
  -9   7   6       58.17       60.34      8.08 o
  -8   7   6      157.74      165.84     21.36 o
  -7   7   6        3.40        8.34      1.34 o
  -6   7   6      169.10      175.30      2.68 o
  -5   7   6      107.91      105.26      5.07 o
  -4   7   6      271.62      260.61     10.49 o
  -3   7   6       58.78       71.87      4.46 o
  -2   7   6      192.49      226.04      5.64 o
  -1   7   6       49.98       65.78      3.78 o
   0   7   6      270.21      272.24      6.09 o
   1   7   6      193.59      235.62      5.71 o
   2   7   6       23.94       25.72      3.05 o
   3   7   6       64.42       64.58      3.51 o
   4   7   6       28.83       31.48      2.02 o
   5   7   6       28.29       34.26      2.01 o
   6   7   6      146.99      148.89      3.13 o
   7   7   6       28.18       31.33      1.76 o
   8   7   6      109.83      111.54      2.48 o
   9   7   6       35.58       37.21      1.56 o
  10   7   6      129.44      150.72      2.28 o
  -8   8   6       29.29       29.12      1.62 o
  -7   8   6      147.74      148.83      3.17 o
  -6   8   6       34.43       36.09      2.19 o
  -5   8   6      124.21      127.78      3.44 o
  -4   8   6       22.28       18.67      2.11 o
  -3   8   6       11.91       14.83      2.17 o
  -2   8   6       27.60       25.81      2.45 o
  -1   8   6        7.96        6.99      1.29 o
   0   8   6       35.02       34.49      2.64 o
   1   8   6      152.25      171.21      4.22 o
  -8  -8   7        0.54        1.76      0.67 o
  -7  -8   7       35.28       27.04      4.03 o
  -6  -8   7       69.64       68.50      2.38 o
  -5  -8   7       16.43       13.75      1.66 o
  -4  -8   7       20.49       18.01      1.78 o
  -3  -8   7       18.21       20.01      1.86 o
  -2  -8   7       35.86       33.88      2.25 o
  -1  -8   7       23.12       18.33      1.88 o
   0  -8   7       55.11       53.37      2.44 o
   1  -8   7       96.58      124.78      3.18 o
   2  -8   7       14.73       16.27      1.80 o
   3  -8   7       11.20       14.56      1.08 o
   4  -8   7       14.08       19.05      1.52 o
   5  -8   7       21.12       26.13      1.50 o
   6  -8   7       62.92       70.62      1.80 o
 -12  -7   7       39.98       35.92      1.51 o
 -11  -7   7      114.59      117.64      3.32 o
 -10  -7   7       10.29       10.95      1.25 o
  -9  -7   7      124.25      152.23     13.97 o
  -8  -7   7       46.19       51.89      2.69 o
  -5  -7   7       67.56       53.78      3.48 o
  -3  -7   7      119.24      100.29      4.05 o
  -2  -7   7       34.90       30.99      2.93 o
  -1  -7   7       75.61       67.16      3.48 o
   0  -7   7        7.96        7.37      2.20 o
   1  -7   7       38.73       38.73      2.89 o
   2  -7   7       46.92       53.18      3.08 o
   3  -7   7       48.90       44.61      1.97 o
   4  -7   7       68.41       66.73      2.14 o
   5  -7   7      177.39      210.28      4.54 o
   6  -7   7      204.30      254.06      4.42 o
   7  -7   7        8.32        7.16      1.84 o
   8  -7   7       68.74       74.06      2.57 o
   9  -7   7      323.99      350.25      2.83 o
 -14  -6   7       15.44       12.67      1.68 o
 -13  -6   7       17.48       22.07      2.42 o
 -12  -6   7       10.31       11.31      1.46 o
 -11  -6   7       50.66       53.93      2.67 o
 -10  -6   7       22.18       29.74      1.98 o
  -9  -6   7      947.46      849.09     61.34 o
  -8  -6   7       18.15       13.28      3.32 o
  -6  -6   7      136.58      111.84      5.00 o
  -5  -6   7       54.45       53.27      3.91 o
  -4  -6   7       20.41       23.25      3.27 o
  -3  -6   7      168.64      178.31      5.49 o
  -2  -6   7      163.81      148.51      5.17 o
  -1  -6   7       19.27       18.42      2.91 o
   0  -6   7       72.37       67.90      3.65 o
   1  -6   7       74.56       73.49      3.52 o
   3  -6   7      271.86      273.76      5.86 o
   4  -6   7      212.78      214.06      3.57 o
   5  -6   7      135.28      139.90      3.01 o
   6  -6   7       68.43       74.04      2.32 o
   7  -6   7       76.09       88.10      3.20 o
   8  -6   7       12.48       12.70      2.34 o
   9  -6   7       94.98       99.53      3.48 o
  10  -6   7       47.96       51.18      1.64 o
  11  -6   7      119.82      142.60      3.35 o
  12  -6   7       23.72       21.94      1.60 o
 -16  -5   7       15.68       16.82      1.83 o
 -15  -5   7       77.27       85.17      3.61 o
 -13  -5   7      628.85      602.32      6.23 o
 -12  -5   7      226.00      211.66      8.94 o
 -11  -5   7     1906.08     1873.73     12.62 o
 -10  -5   7     1028.64      923.52     83.85 o
  -9  -5   7       98.45       89.30      8.61 o
  -8  -5   7       27.98       25.42      3.75 o
  -7  -5   7      103.76       83.53      4.28 o
  -6  -5   7        6.85        8.35      2.64 o
  -5  -5   7      197.74      212.25      5.49 o
  -4  -5   7      481.02      530.02      8.02 o
  -3  -5   7      150.55      140.32      7.95 o
  -2  -5   7      284.11      296.17     10.62 o
  -1  -5   7      174.18      172.79      4.44 o
   0  -5   7       85.28       77.59      3.13 o
   1  -5   7      434.92      435.31      6.21 o
   2  -5   7        0.35        0.80      1.62 o
   3  -5   7      519.44      498.93      6.26 o
   4  -5   7      982.31      940.39      8.07 o
   5  -5   7      500.78      500.01      5.54 o
   6  -5   7     1445.12     1492.21     10.26 o
   7  -5   7       54.44       53.16      2.09 o
   8  -5   7       50.95       45.47      3.09 o
   9  -5   7       84.02       93.57      3.85 o
  10  -5   7       29.54       36.76      3.02 o
  11  -5   7       18.58       17.74      1.36 o
  12  -5   7       95.95      116.38      3.62 o
  13  -5   7      162.90      168.54      3.61 o
  14  -5   7      135.33       92.59      2.18 o
 -18  -4   7      294.35      313.57      3.41 o
 -17  -4   7      512.99      547.77      7.16 o
 -16  -4   7      193.44      204.78      5.72 o
 -14  -4   7      197.44      204.50      5.97 o
 -13  -4   7      340.82      341.59      6.03 o
 -12  -4   7      710.68      667.37      8.43 o
 -11  -4   7      639.73      569.85     14.27 o
 -10  -4   7      730.24      671.08      7.45 o
  -9  -4   7      195.33      183.10      4.51 o
  -8  -4   7       65.71       69.37      2.54 o
  -7  -4   7      435.54      387.76      9.89 o
  -6  -4   7       38.89       44.80      3.25 o
  -5  -4   7      405.30      341.17      7.93 o
  -4  -4   7      211.92      216.96     11.91 o
  -3  -4   7      593.85      674.07     18.45 o
  -2  -4   7      833.97      972.29     20.92 o
  -1  -4   7        3.88        5.79      4.60 o
   0  -4   7     1446.86     1482.85     24.11 o
   1  -4   7      166.21      153.10      8.33 o
   2  -4   7     1415.60     1400.20     22.19 o
   3  -4   7       35.34       38.41      4.47 o
   4  -4   7      263.72      269.17      9.51 o
   5  -4   7     2296.64     2356.58     26.44 o
   6  -4   7      497.61      506.50      4.40 o
   7  -4   7      166.30      184.69      4.28 o
   8  -4   7       87.80       70.10      2.19 o
   9  -4   7       64.24       70.93      1.89 o
  10  -4   7      374.73      357.38     10.12 o
  11  -4   7      121.60      119.88      2.31 o
  12  -4   7      216.59      215.24      5.87 o
  13  -4   7        1.91        4.26      1.13 o
  14  -4   7       48.44       50.10      1.63 o
  15  -4   7       91.04       84.89      2.48 o
 -18  -3   7      484.29      504.90      5.25 o
 -17  -3   7       88.79      104.38      4.91 o
 -16  -3   7      396.67      443.29     10.97 o
 -15  -3   7      111.18      119.76      3.98 o
 -14  -3   7        5.50        9.38      2.54 o
 -13  -3   7       91.87       91.35      3.66 o
 -12  -3   7      146.44      132.43      9.18 o
 -11  -3   7      582.09      546.96     14.00 o
 -10  -3   7      121.37      133.59      4.10 o
  -9  -3   7       24.30       16.69      3.40 o
  -8  -3   7       57.49       50.52      4.36 o
  -7  -3   7      118.01      117.66      5.46 o
  -5  -3   7     1549.12     1508.28     15.54 o
  -4  -3   7       83.00       98.52      4.07 o
  -3  -3   7      333.08      358.43      9.56 o
  -2  -3   7      941.97     1096.15     23.17 o
  -1  -3   7     1524.18     1729.78     24.06 o
   0  -3   7     1753.06     1870.29     24.16 o
   1  -3   7      353.56      399.10     11.30 o
   2  -3   7      975.80      970.62     13.99 o
   3  -3   7      823.29      863.71     11.03 o
   4  -3   7       63.57       72.51      5.41 o
   5  -3   7      271.94      282.85      9.65 o
   6  -3   7      262.72      278.02      8.20 o
   7  -3   7       51.58       57.78      4.46 o
   8  -3   7      281.34      292.91      4.78 o
   9  -3   7      586.05      580.67      5.26 o
  10  -3   7      129.40      133.01      2.92 o
  11  -3   7      343.14      303.60      4.19 o
  12  -3   7      242.11      264.58      3.97 o
  13  -3   7      241.52      251.08      3.76 o
  14  -3   7      125.10      119.10      3.46 o
  15  -3   7       54.33       70.10      1.50 o
  16  -3   7       92.51       82.49      1.67 o
 -19  -2   7       46.05       48.09      1.46 o
 -18  -2   7       14.76       17.81      1.57 o
 -17  -2   7      152.70      150.25      4.84 o
 -16  -2   7      713.14      727.03     46.41 o
 -15  -2   7       82.58       74.41      6.95 o
 -14  -2   7       83.41       88.10      5.84 o
 -13  -2   7      188.80      211.47      5.10 o
 -12  -2   7       28.94       36.48      3.08 o
 -11  -2   7      543.97      480.66     12.48 o
 -10  -2   7     2118.82     2050.78     23.85 o
  -6  -2   7     2322.78     2229.45     19.03 o
  -5  -2   7       69.50       67.54      3.61 o
  -4  -2   7     1541.29     1541.27     13.22 o
  -3  -2   7      108.98      117.62      7.70 o
  -2  -2   7      269.92      299.41      3.14 o
  -1  -2   7     3838.62     4113.58     31.38 o
   0  -2   7     3225.78     3165.91     26.10 o
   1  -2   7    13630.45    13253.65    144.59 o
   2  -2   7     3149.12     3135.24     34.32 o
   3  -2   7     2404.50     2563.17     14.61 o
   4  -2   7     3289.36     3408.10     31.19 o
   5  -2   7     1180.38     1229.09     12.85 o
   6  -2   7      692.54      674.26     12.50 o
   7  -2   7      634.17      665.42     13.10 o
   8  -2   7      139.20      153.40      9.48 o
   9  -2   7      156.59      140.78      2.69 o
  10  -2   7      278.37      261.36      8.93 o
  11  -2   7      581.98      596.16     14.79 o
  12  -2   7       58.61       56.20      3.17 o
  13  -2   7      231.43      227.29      5.14 o
  14  -2   7       56.46       61.48      2.54 o
  15  -2   7       62.28       58.75      1.78 o
  16  -2   7       85.66       87.24      2.70 o
 -20  -1   7      102.09       94.86      2.91 o
 -19  -1   7        8.90        8.38      1.05 o
 -18  -1   7      126.59      123.77      2.65 o
 -17  -1   7       45.16       42.85      2.58 o
 -16  -1   7      216.46      216.97      5.53 o
 -15  -1   7      316.69      310.09      8.97 o
 -14  -1   7      436.52      456.78     15.07 o
 -13  -1   7      663.84      683.48     17.45 o
 -12  -1   7       91.55       89.47      2.96 o
 -11  -1   7      136.41      125.78      6.66 o
 -10  -1   7       44.59       35.89      4.27 o
  -9  -1   7      138.30      133.01      6.06 o
  -8  -1   7       92.56       97.35      5.08 o
  -7  -1   7     2470.28     2491.69     19.79 o
  -6  -1   7      192.83      188.99      5.48 o
  -5  -1   7     1826.13     1707.50     14.09 o
  -3  -1   7      620.54      564.62      7.12 o
  -2  -1   7     2273.23     2107.17     47.32 o
  -1  -1   7        2.45        4.50      1.45 o
   0  -1   7     8351.02     8224.83     45.25 o
   1  -1   7      115.40      110.91      2.98 o
   2  -1   7      385.69      354.88      5.24 o
   3  -1   7      126.67      119.36      3.58 o
   4  -1   7     6935.83     7326.33     34.01 o
   5  -1   7      500.66      514.10      9.42 o
   6  -1   7     3632.46     3604.42     25.96 o
   7  -1   7      562.09      524.99     10.68 o
   8  -1   7      258.39      261.60      7.89 o
   9  -1   7      405.25      416.06      6.73 o
  10  -1   7      444.37      444.28      9.97 o
  11  -1   7       25.72       31.70      2.11 o
  12  -1   7      278.27      255.50      4.19 o
  13  -1   7      653.58      707.30     16.01 o
  14  -1   7       95.10       90.85      2.82 o
  15  -1   7      125.82      116.98      3.70 o
  16  -1   7       84.76       83.13      2.83 o
  17  -1   7      103.73      119.17      1.97 o
 -20   0   7        0.01        1.73      1.97 o
 -19   0   7       47.20       43.75      3.82 o
 -18   0   7       37.00       45.13      4.64 o
 -17   0   7      181.18      168.43     10.66 o
 -16   0   7       90.93       83.63      3.93 o
 -15   0   7      157.95      146.04      7.54 o
 -14   0   7      149.05      137.14      6.13 o
 -13   0   7      323.43      335.64      9.56 o
 -12   0   7      128.39      126.02      6.61 o
 -11   0   7      106.06      102.70      5.72 o
 -10   0   7      341.84      289.10      8.28 o
  -9   0   7        1.23        3.63      2.59 o
  -8   0   7       21.05       24.36      1.51 o
  -7   0   7      642.83      725.76      5.85 o
  -6   0   7     2978.90     2932.93     11.66 o
  -5   0   7       95.08       71.22      2.92 o
  -4   0   7     1785.46     1596.38      9.12 o
  -3   0   7      131.31      131.76      2.99 o
  -2   0   7       38.04       37.95      1.37 o
  -1   0   7       30.34       21.93      2.04 o
   0   0   7      238.56      217.50      2.22 o
   1   0   7        0.84        1.62      1.09 o
   2   0   7      907.13      883.09     47.91 o
   3   0   7       26.79       12.48      1.97 o
   4   0   7      989.06     1046.45     14.33 o
   5   0   7       65.67       51.21      3.55 o
   6   0   7       95.68       89.05      2.77 o
   7   0   7        4.62       10.08      1.64 o
   8   0   7      855.54      781.09     16.02 o
   9   0   7      224.06      219.93      6.74 o
  10   0   7      542.86      561.57      7.03 o
  11   0   7     1736.38     1759.02      9.25 o
  12   0   7      801.58      826.74      6.78 o
  13   0   7       60.75       56.02      2.68 o
  14   0   7      467.45      488.06      5.76 o
  15   0   7       13.80       21.07      1.86 o
  16   0   7      168.79      165.10     13.94 o
  17   0   7      240.73      219.11      3.21 o
 -20   1   7      101.70      103.75      3.36 o
 -19   1   7        9.11        8.85      3.06 o
 -18   1   7      127.24      133.37      5.89 o
 -17   1   7       45.69       44.95      2.36 o
 -16   1   7      215.58      213.34      4.44 o
 -15   1   7      316.41      316.09     14.98 o
 -14   1   7      437.44      454.91     16.96 o
 -13   1   7      660.55      689.43     30.55 o
 -12   1   7       91.27       84.97      2.63 o
 -11   1   7      133.86      125.80      4.87 o
 -10   1   7       44.55       38.62      3.03 o
  -9   1   7      140.84      133.84      3.34 o
  -8   1   7       93.79      100.97      2.55 o
  -7   1   7     2470.70     2472.88     16.00 o
  -6   1   7      190.66      193.65      6.04 o
  -5   1   7     1819.26     1720.70     12.55 o
  -4   1   7     4533.48     4558.66     26.95 o
  -3   1   7      620.57      555.99     15.48 o
  -2   1   7     2274.28     2150.92     38.78 o
  -1   1   7        2.88        5.78      1.26 o
   0   1   7     8353.18     8235.69     42.07 o
   1   1   7      116.91      107.57      2.30 o
   2   1   7      387.75      364.73      4.03 o
   3   1   7      127.71      120.38      3.83 o
   4   1   7     6908.68     7320.94     34.14 o
   5   1   7      499.93      518.87      8.17 o
   6   1   7     3621.04     3690.46     27.53 o
   7   1   7      559.77      539.42     16.47 o
   8   1   7      254.97      252.22      8.59 o
   9   1   7      403.71      421.27     10.54 o
  10   1   7      449.84      464.77     11.61 o
  11   1   7       25.58       27.72      1.67 o
  12   1   7      279.14      261.73      3.82 o
  13   1   7      656.02      709.25      6.16 o
  14   1   7       96.06       95.63      5.76 o
  15   1   7      124.80      118.57      2.67 o
  16   1   7       84.95       82.25      1.98 o
 -19   2   7       46.25       53.61      3.43 o
 -18   2   7       14.59       16.45      2.21 o
 -17   2   7      151.25      153.56      6.71 o
 -16   2   7      713.23      724.05     35.19 o
 -15   2   7       82.98       80.13      4.56 o
 -14   2   7       83.09       89.31      3.90 o
 -13   2   7      188.62      190.71      4.48 o
 -12   2   7       29.70       30.02      9.20 o
 -11   2   7      545.19      498.42     10.45 o
 -10   2   7     2112.48     1995.93     33.66 o
  -9   2   7      312.88      313.37      6.45 o
  -8   2   7      517.78      555.99      7.75 o
  -7   2   7      399.37      363.63      6.06 o
  -6   2   7     2330.97     2206.74     26.85 o
  -5   2   7       69.99       74.28      5.71 o
  -4   2   7     1536.82     1566.43     20.26 o
  -3   2   7      108.14      113.70      6.62 o
  -2   2   7      270.40      318.82      8.03 o
  -1   2   7     3840.01     4073.27     28.91 o
   0   2   7     3233.76     3274.21     20.05 o
   1   2   7    13660.36    13724.14    136.73 o
   2   2   7     3133.27     3142.82     12.91 o
   3   2   7     2403.52     2545.55     11.07 o
   4   2   7     3284.94     3403.15     20.17 o
   5   2   7     1185.15     1253.15     14.37 o
   6   2   7      700.57      661.09     20.63 o
   7   2   7      634.24      631.92     21.18 o
   8   2   7      140.93      152.33      8.93 o
   9   2   7      156.51      152.35      2.34 o
  10   2   7      276.81      263.64      7.42 o
  11   2   7      582.07      610.82      7.31 o
  12   2   7       58.74       57.28      2.11 o
  13   2   7      231.28      240.76      3.54 o
  14   2   7       57.48       65.36      4.21 o
  15   2   7       61.95       62.39      3.20 o
  16   2   7       84.75       80.28      4.20 o
 -17   3   7       89.77       95.75      3.82 o
 -16   3   7      397.59      453.02      7.82 o
 -15   3   7      112.34      117.90      4.14 o
 -14   3   7        5.66        7.46      1.55 o
 -13   3   7       92.67       87.67      2.36 o
 -12   3   7      147.88      137.71      8.17 o
 -11   3   7      580.67      526.04      9.99 o
 -10   3   7      121.65      120.54      5.49 o
  -9   3   7       24.63       19.19      6.77 o
  -8   3   7       57.46       44.78      7.62 o
  -7   3   7      115.84      122.59      9.81 o
  -6   3   7      501.22      533.24     11.41 o
  -5   3   7     1550.82     1516.83     26.80 o
  -4   3   7       84.11      109.92      7.91 o
  -3   3   7      333.58      355.49     12.00 o
  -2   3   7      948.69     1086.99     19.94 o
  -1   3   7     1524.92     1740.05     24.93 o
   0   3   7     1749.70     1874.06     31.00 o
   1   3   7      353.44      429.32      9.32 o
   2   3   7      971.66     1001.62      7.24 o
   3   3   7      822.09      856.51      6.73 o
   4   3   7       64.90       69.25      3.40 o
   5   3   7      272.13      288.16      6.48 o
   6   3   7      262.97      296.73     16.93 o
   7   3   7       50.92       43.96      9.40 o
   8   3   7      283.39      312.44      4.53 o
   9   3   7      585.10      569.80      6.38 o
  10   3   7      131.31      145.50      3.66 o
  11   3   7      343.35      310.92      5.23 o
  12   3   7      242.97      274.06      5.06 o
  13   3   7      242.81      242.99      4.86 o
  14   3   7      126.86      122.46      2.55 o
  15   3   7       54.08       68.22      3.89 o
  16   3   7       94.20       87.16      2.72 o
 -18   4   7      294.94      325.46      5.13 o
 -17   4   7      511.67      560.74      6.72 o
 -16   4   7      192.96      216.60      5.16 o
 -15   4   7      229.75      290.06      7.35 o
 -14   4   7      197.95      204.38      9.57 o
 -13   4   7      339.38      348.08      5.39 o
 -12   4   7      708.24      638.29      8.41 o
 -11   4   7      641.25      534.44     29.60 o
 -10   4   7      731.34      654.74      6.21 o
  -9   4   7      196.32      197.12      6.84 o
  -8   4   7       65.81       69.97      3.76 o
  -7   4   7      435.30      434.30     19.01 o
  -6   4   7       38.65       45.33      7.92 o
  -5   4   7      406.35      361.44     16.13 o
  -4   4   7      211.44      233.55     12.53 o
  -3   4   7      593.60      652.07     11.17 o
  -2   4   7      834.13      936.63     12.97 o
  -1   4   7        3.87        7.88      2.18 o
   0   4   7     1442.12     1528.23     15.11 o
   1   4   7      166.50      158.07      4.90 o
   2   4   7     1412.09     1527.82     36.35 o
   3   4   7       35.16       38.84      9.49 o
   4   4   7      264.15      348.04     20.41 o
   5   4   7     2297.12     2311.74     13.82 o
   6   4   7      497.57      529.45     11.01 o
   7   4   7      167.34      189.56      4.57 o
   8   4   7       89.46       74.32      3.33 o
   9   4   7       64.31       75.53      1.95 o
  10   4   7      378.24      377.79      6.14 o
  11   4   7      120.93      124.74      5.49 o
  12   4   7      216.62      213.00      8.12 o
  13   4   7        2.21        3.97      1.54 o
  14   4   7       48.84       54.81      2.43 o
  15   4   7       89.29       98.05      2.67 o
 -16   5   7       15.69       18.27      2.03 o
 -15   5   7       78.02      102.08      3.66 o
 -14   5   7      157.27      111.79      2.82 o
 -11   5   7     1909.04     1803.29     14.01 o
 -10   5   7     1028.81     1007.81     87.74 o
  -9   5   7       98.06      101.22      4.97 o
  -8   5   7       27.66       30.74      2.17 o
  -7   5   7      101.66       90.40      2.80 o
  -6   5   7        6.84        6.95      2.62 o
  -5   5   7      196.77      213.81      7.93 o
  -4   5   7      483.52      551.91      7.61 o
  -3   5   7      149.85      153.67      5.72 o
  -2   5   7      282.17      314.97      5.26 o
  -1   5   7      173.96      158.36      4.95 o
   0   5   7       85.69       70.99      6.78 o
   2   5   7        0.39        2.85      1.99 o
   3   5   7      522.77      514.98      5.30 o
   4   5   7      984.36      939.92     11.16 o
   5   5   7      497.68      502.51      5.00 o
   6   5   7     1447.80     1475.87     10.59 o
   7   5   7       53.90       50.74      2.08 o
   8   5   7       50.94       47.42      1.76 o
   9   5   7       84.23       91.48      4.05 o
  10   5   7       29.46       38.35      2.50 o
  11   5   7       18.45       18.45      1.97 o
  12   5   7       96.01      115.18      3.02 o
  13   5   7      164.37      181.23      3.39 o
  14   5   7      135.61      143.91      2.67 o
 -15   6   7        0.98        5.95      3.08 o
 -14   6   7       15.54        2.99      1.48 o
 -13   6   7       17.37       18.21      2.10 o
 -12   6   7       10.74       13.63      2.37 o
 -11   6   7       50.33       57.74      4.67 o
 -10   6   7       22.32       31.87      3.37 o
  -9   6   7      945.82      838.05     41.75 o
  -8   6   7       18.16       20.26      1.78 o
  -7   6   7       82.48       73.46      2.26 o
  -6   6   7      136.49      125.03      2.71 o
  -5   6   7       53.64       54.32      3.35 o
  -4   6   7       20.47       22.55      2.67 o
  -3   6   7      170.12      192.40      6.04 o
  -2   6   7      163.52      151.41      6.04 o
  -1   6   7       19.71       21.03      3.54 o
   0   6   7       73.18       65.05      5.93 o
   1   6   7       75.33       66.18      4.37 o
   2   6   7      251.42      196.46      3.65 o
   3   6   7      271.72      307.59      5.93 o
   4   6   7      212.67      219.80      4.40 o
   5   6   7      134.99      140.63      3.67 o
   6   6   7       66.96       76.12      6.36 o
   7   6   7       75.84       85.10      4.85 o
   8   6   7       12.56       12.66      1.84 o
   9   6   7       95.28      101.80      2.83 o
  10   6   7       47.31       52.22      2.16 o
  11   6   7      119.69      146.21      2.86 o
  12   6   7       23.50       23.76      1.45 o
 -12   7   7       39.81       16.87      1.68 o
 -11   7   7      114.03      113.83      2.96 o
 -10   7   7       10.40       11.50      1.42 o
  -9   7   7      122.43      146.25     12.91 o
  -8   7   7       46.66       50.06      2.94 o
  -7   7   7      142.34      123.83      2.94 o
  -6   7   7      119.05      128.10      2.41 o
  -5   7   7       68.35       55.32      1.89 o
  -4   7   7      172.34      203.95      6.48 o
  -3   7   7      118.21      112.97      4.34 o
  -2   7   7       34.30       34.45      2.34 o
  -1   7   7       75.04       86.36      4.21 o
   0   7   7        7.86        7.27      4.70 o
   1   7   7       38.97       49.57      3.68 o
   2   7   7       47.59       61.58      3.79 o
   3   7   7       48.29       46.06      1.91 o
   4   7   7       68.31       67.69      4.10 o
   5   7   7      177.86      211.23      3.77 o
   6   7   7      203.81      241.98      3.81 o
   7   7   7        8.02        8.10      1.41 o
   8   7   7       69.61       78.06      2.11 o
  -8   8   7        0.55        1.48      0.80 o
  -7   8   7       35.39       25.36      5.88 o
  -6   8   7       68.98       74.16      2.63 o
  -5   8   7       15.86       19.40      2.08 o
  -4   8   7       20.41       25.88      2.27 o
  -3   8   7       17.88       23.73      2.31 o
  -2   8   7       36.57       42.83      2.65 o
  -1   8   7       23.52       19.22      2.29 o
   0   8   7       53.92       55.58      1.59 o
   1   8   7       99.01      127.29      8.40 o
   2   8   7       14.80       15.93      1.47 o
   3   8   7       11.63       15.53      1.99 o
   4   8   7       14.15       20.86      1.20 o
   5   8   7       21.64       -0.14      2.29 o
   6   8   7       63.13        1.62      1.85 o
  -8  -8   8       25.34       22.70      0.86 o
  -7  -8   8       90.69       98.68     12.59 o
  -6  -8   8       19.51       23.59      2.40 o
  -5  -8   8       31.05       25.52      1.88 o
  -4  -8   8       87.71       89.41      2.74 o
  -3  -8   8       98.13       91.83      2.87 o
  -2  -8   8       28.55       28.21      2.10 o
  -1  -8   8        7.71        5.93      1.76 o
   0  -8   8      158.33      173.74      3.61 o
   1  -8   8       67.38       71.37      2.57 o
   2  -8   8       61.32       74.07      2.44 o
   3  -8   8       24.57       33.74      1.21 o
   4  -8   8       48.50       52.15      1.83 o
   5  -8   8       24.74       25.61      1.40 o
 -12  -7   8      179.38      153.38      2.74 o
 -11  -7   8      105.93       94.03      2.86 o
 -10  -7   8       87.83       96.71      2.53 o
  -9  -7   8       53.63       59.56      5.11 o
  -8  -7   8      112.93      131.20      3.43 o
  -6  -7   8       21.00       13.46      2.60 o
  -5  -7   8       50.16       44.69      3.23 o
  -4  -7   8       13.68       12.96      2.55 o
  -3  -7   8       27.85       28.58      2.86 o
  -2  -7   8       61.09       70.52      3.54 o
  -1  -7   8        3.17        4.57      2.25 o
   0  -7   8       12.11       11.18      2.30 o
   1  -7   8       21.29       24.94      2.59 o
   2  -7   8       36.19       43.46      1.93 o
   3  -7   8       75.07       89.94      4.03 o
   4  -7   8       64.63       71.13      2.09 o
   5  -7   8       88.32      105.39      3.56 o
   6  -7   8       38.07       43.49      2.39 o
   7  -7   8       28.81       31.76      1.55 o
   8  -7   8       22.19       23.35      1.21 o
   9  -7   8       36.62       37.18      1.12 o
 -13  -6   8       21.02       22.90      2.59 o
 -12  -6   8       44.13       57.31      4.20 o
 -11  -6   8      233.46      234.49      9.07 o
 -10  -6   8      221.00      259.21      4.71 o
  -9  -6   8      409.02      401.69     29.42 o
  -7  -6   8       98.28       82.72      4.63 o
  -6  -6   8       30.83       15.65      3.15 o
  -5  -6   8       80.87       87.06      4.58 o
  -4  -6   8       14.33       14.07      2.97 o
  -3  -6   8       97.85       81.98      4.28 o
  -2  -6   8        2.63        2.30      2.43 o
  -1  -6   8       66.72       61.45      3.58 o
   0  -6   8      112.87       99.83      4.11 o
   1  -6   8       70.61       76.52      3.56 o
   3  -6   8      499.36      480.60      3.90 o
   4  -6   8        9.15        5.55      1.59 o
   5  -6   8      167.43      156.88      3.05 o
   6  -6   8      105.09      106.77      3.18 o
   7  -6   8      208.80      214.04      4.80 o
   8  -6   8       20.86       20.56      2.37 o
   9  -6   8       41.12       53.43      1.79 o
  10  -6   8        0.07        0.96      1.02 o
  11  -6   8       25.16       26.84      1.95 o
 -16  -5   8       60.12       61.83      2.67 o
 -15  -5   8       35.19       33.84      3.01 o
 -14  -5   8      112.18      119.95      4.78 o
 -13  -5   8        8.36        7.48      3.32 o
 -12  -5   8       42.63       40.16      4.28 o
 -11  -5   8      240.53      261.68      4.88 o
 -10  -5   8      379.60      381.45      5.86 o
  -9  -5   8      278.93      281.46     25.19 o
  -8  -5   8      120.38      109.24      5.42 o
  -7  -5   8      119.67      109.23      4.71 o
  -6  -5   8       37.89       41.85      3.73 o
  -5  -5   8       67.39       60.34      3.55 o
  -4  -5   8       45.22       45.10      3.15 o
  -3  -5   8      345.13      340.52      9.36 o
  -2  -5   8       96.87       94.87      7.34 o
  -1  -5   8      725.09      698.84     44.50 o
   0  -5   8      287.76      286.14      7.48 o
   1  -5   8      408.48      401.15      4.40 o
   2  -5   8      221.96      227.41      4.46 o
   3  -5   8      276.27      262.21      4.72 o
   4  -5   8      283.53      270.46      2.85 o
   5  -5   8      370.76      367.10      3.40 o
   6  -5   8      186.89      186.73      4.12 o
   7  -5   8      671.59      712.77     16.14 o
   8  -5   8       35.06       39.48      2.95 o
   9  -5   8        6.90        4.24      2.30 o
  10  -5   8       52.84       56.47      2.45 o
  11  -5   8       33.27       31.17      1.71 o
  12  -5   8       61.36       63.80      2.86 o
  13  -5   8       16.08       13.71      1.70 o
 -18  -4   8      102.08       99.99      2.10 o
 -17  -4   8       97.55      108.11      3.77 o
 -16  -4   8       16.83       18.23      3.27 o
 -14  -4   8      650.49      661.66     11.61 o
 -13  -4   8      127.47      133.20      6.42 o
 -12  -4   8      268.70      261.90      5.37 o
 -11  -4   8       20.21       21.73      2.73 o
 -10  -4   8      143.00      116.37      4.36 o
  -9  -4   8      607.62      525.90      9.05 o
  -8  -4   8       24.67       24.28      5.53 o
  -7  -4   8      258.08      217.85      8.39 o
  -6  -4   8      208.59      216.06      8.57 o
  -5  -4   8       54.89       72.65      8.21 o
  -4  -4   8      388.68      351.78     14.23 o
  -3  -4   8      105.35      106.17      8.44 o
  -2  -4   8      162.52      158.28      9.66 o
  -1  -4   8       92.86       87.37      7.15 o
   0  -4   8      301.03      322.71     11.96 o
   1  -4   8      361.18      384.11     12.58 o
   2  -4   8      250.39      254.66      9.97 o
   3  -4   8      457.44      433.89     12.66 o
   4  -4   8      901.53      891.19     16.88 o
   5  -4   8      113.10      120.32      1.89 o
   6  -4   8      837.67      857.76      4.83 o
   7  -4   8      402.41      373.15      3.35 o
   8  -4   8      545.22      529.75      7.70 o
   9  -4   8       33.06       34.37      1.53 o
  10  -4   8       94.76       90.69      2.05 o
  11  -4   8       97.09       96.32      2.10 o
  12  -4   8      143.54      145.82      2.75 o
  13  -4   8       21.26       18.23      1.72 o
  14  -4   8      174.50      167.46      8.98 o
  15  -4   8       25.67       12.27      1.12 o
 -19  -3   8        3.37        3.14      0.74 o
 -18  -3   8        8.29        8.61      2.47 o
 -17  -3   8        5.50        6.66      3.31 o
 -16  -3   8      314.49      354.69      8.79 o
 -15  -3   8      257.43      268.75      5.34 o
 -14  -3   8       34.73       37.59      2.97 o
 -13  -3   8      422.83      395.96     19.65 o
 -12  -3   8       47.96       53.32      3.92 o
 -11  -3   8      116.56      133.32      6.69 o
 -10  -3   8      295.92      286.13      4.45 o
  -9  -3   8      194.44      196.75      7.91 o
  -8  -3   8      362.60      313.46      9.08 o
  -7  -3   8      135.71      142.74      5.97 o
  -6  -3   8      100.58      102.18      4.88 o
  -5  -3   8      230.72      214.17      5.42 o
  -4  -3   8      131.77      147.34      4.33 o
  -3  -3   8       33.79       33.34      3.37 o
  -2  -3   8      134.65      159.73      5.29 o
  -1  -3   8     1938.38     2113.18     26.71 o
   0  -3   8      968.50     1147.92     19.23 o
   1  -3   8     1229.46     1345.90     20.58 o
   2  -3   8      924.76      971.67     11.44 o
   3  -3   8       77.12       99.97      3.52 o
   4  -3   8       63.68       51.66      2.84 o
   5  -3   8       72.93       65.99      3.70 o
   6  -3   8      447.60      467.68     10.66 o
   7  -3   8       51.97       44.09      1.64 o
   8  -3   8      192.56      227.90      5.70 o
   9  -3   8      211.18      194.92      3.03 o
  10  -3   8       50.29       46.11      2.07 o
  11  -3   8      123.72      115.35      2.87 o
  12  -3   8      249.91      246.26      3.82 o
  13  -3   8       50.24       60.95      2.22 o
  14  -3   8        4.22        4.59      1.10 o
  15  -3   8       79.35       87.25      5.67 o
 -19  -2   8       17.70       20.24      1.22 o
 -18  -2   8       21.15       21.15      3.57 o
 -17  -2   8       14.29       12.68      2.22 o
 -16  -2   8       17.71       21.08      2.62 o
 -15  -2   8        0.93        4.17      2.33 o
 -14  -2   8      212.37      220.35      4.85 o
 -13  -2   8      243.24      261.23      6.22 o
 -12  -2   8      414.65      411.57      4.51 o
 -11  -2   8     2228.64     2249.74     26.53 o
 -10  -2   8     1144.32     1107.54     17.76 o
  -9  -2   8     1283.83     1303.70     18.06 o
  -8  -2   8      400.09      389.09      9.51 o
  -7  -2   8      124.11      126.11      5.53 o
  -6  -2   8      263.85      273.52      7.03 o
  -5  -2   8       41.31       41.51      3.11 o
  -4  -2   8     1419.73     1485.92     13.23 o
  -3  -2   8      126.95      119.94     10.27 o
  -2  -2   8      347.78      322.77      4.57 o
  -1  -2   8      574.73      571.61     21.29 o
   0  -2   8      888.78      810.10      9.25 o
   1  -2   8     7634.56     7927.82    110.01 o
   2  -2   8     2388.16     2488.49     25.34 o
   3  -2   8     1343.30     1562.34     12.14 o
   4  -2   8     2821.69     2859.02     22.62 o
   5  -2   8       54.11       52.02      3.92 o
   6  -2   8      125.83      143.57      6.19 o
   7  -2   8      193.84      211.06      7.83 o
   8  -2   8      221.57      200.76      6.17 o
   9  -2   8       16.76       11.92      1.40 o
  10  -2   8       63.00       56.21      2.06 o
  11  -2   8      760.24      760.34      8.75 o
  12  -2   8       77.77       72.16      2.59 o
  13  -2   8       49.03       42.43      2.92 o
  14  -2   8       87.89      100.04      3.34 o
  15  -2   8      114.14      117.40      7.34 o
 -20  -1   8       72.54       78.22      2.88 o
 -19  -1   8       55.77       67.78      3.99 o
 -18  -1   8        8.09        9.46      1.44 o
 -17  -1   8       19.44       20.44      4.67 o
 -16  -1   8      375.41      359.04     10.72 o
 -15  -1   8      293.57      296.03      4.27 o
 -14  -1   8      546.13      553.35      5.59 o
 -13  -1   8      735.80      733.68     17.77 o
 -12  -1   8       39.88       42.33      2.55 o
 -10  -1   8      773.94      764.49     14.14 o
  -8  -1   8      378.35      387.16      8.95 o
  -7  -1   8     3370.62     3503.83     23.80 o
  -6  -1   8      224.72      213.55      5.87 o
  -5  -1   8      126.72      115.32      4.21 o
  -4  -1   8      220.32      186.66      4.82 o
  -3  -1   8     2363.81     2228.38     46.59 o
  -2  -1   8      346.38      374.07      9.13 o
  -1  -1   8      189.79      219.15      5.03 o
   0  -1   8       54.80       54.15      2.39 o
   1  -1   8      798.55      762.72      7.33 o
   2  -1   8     3428.53     3505.22     15.89 o
   3  -1   8      614.55      633.58     32.04 o
   4  -1   8       84.49       81.36      4.51 o
   5  -1   8      250.25      234.03      7.32 o
   6  -1   8      280.95      312.93      7.51 o
   7  -1   8      256.91      263.62     10.05 o
   8  -1   8     1463.16     1421.80     32.83 o
   9  -1   8       51.47       51.29      3.01 o
  10  -1   8      738.80      741.68     18.50 o
  11  -1   8      276.51      268.53      4.12 o
  12  -1   8      259.15      257.80      9.75 o
  13  -1   8      171.16      173.33      4.21 o
  14  -1   8       22.28       25.86      1.62 o
  15  -1   8       52.10       53.84      2.76 o
  16  -1   8        1.21        2.87      1.61 o
 -20   0   8       52.78       53.14      2.95 o
 -19   0   8        0.93        2.20      3.04 o
 -18   0   8       33.38       39.55      4.49 o
 -17   0   8      353.84      344.14     41.80 o
 -16   0   8       41.01       42.25      2.56 o
 -15   0   8     1264.88     1222.45     29.37 o
 -14   0   8      130.90      114.79      7.09 o
 -13   0   8      251.83      263.18      4.49 o
 -12   0   8        3.90        9.44      2.12 o
 -11   0   8     1530.37     1350.82     18.78 o
 -10   0   8      868.39      903.94     14.50 o
  -9   0   8      711.40      761.67     12.40 o
  -8   0   8     1985.90     2112.93     35.29 o
  -7   0   8       74.10       78.74      2.27 o
  -6   0   8     5709.85     6206.94     25.06 o
  -5   0   8     4295.95     4003.34     13.56 o
  -4   0   8    24595.70    23027.42    181.85 o
  -3   0   8     1187.24     1124.71      8.83 o
  -2   0   8     2608.85     2864.74     54.21 o
  -1   0   8     6953.32     7021.50    108.02 o
   0   0   8      154.19      174.26      2.89 o
   1   0   8     2459.75     2240.35     11.86 o
   2   0   8       11.86       14.31      1.94 o
   3   0   8        6.88       12.53      1.97 o
   4   0   8      418.18      371.68     17.63 o
   5   0   8        1.11        1.63      2.09 o
   6   0   8      172.95      176.68      6.88 o
   7   0   8     2219.83     2109.16     45.73 o
   8   0   8        4.14        8.76      2.56 o
   9   0   8        1.37        3.24      2.11 o
  10   0   8     1336.83     1390.63      7.79 o
  11   0   8      376.88      377.88      4.32 o
  12   0   8       16.72       15.21      1.86 o
  13   0   8      366.21      394.36     11.44 o
  14   0   8        0.04        0.58      1.65 o
  15   0   8       20.89       15.43      1.69 o
  16   0   8       34.76       32.82      1.99 o
  17   0   8      106.29       80.25      1.90 o
 -20   1   8       73.02       81.61      3.18 o
 -19   1   8       56.09       65.34      4.10 o
 -18   1   8        7.93        6.59      2.33 o
 -17   1   8       18.88       19.23      2.08 o
 -16   1   8      377.03      348.77      5.73 o
 -15   1   8      294.08      303.32      7.41 o
 -14   1   8      544.65      534.19      9.25 o
 -13   1   8      735.21      731.53     26.45 o
 -12   1   8       41.20       44.59      3.44 o
 -11   1   8      471.07      467.38      8.64 o
 -10   1   8      774.37      770.44     13.18 o
  -9   1   8      411.82      472.00      6.41 o
  -8   1   8      379.79      388.84      8.17 o
  -7   1   8     3376.98     3505.10     29.73 o
  -6   1   8      223.34      214.66      3.23 o
  -5   1   8      130.02      123.20      2.97 o
  -4   1   8      218.22      186.06      3.31 o
  -3   1   8     2353.47     2195.22     41.96 o
  -2   1   8      343.35      375.73      6.38 o
  -1   1   8      191.19      224.82      3.19 o
   0   1   8       53.45       55.61      3.08 o
   1   1   8      799.57      778.86      7.23 o
   2   1   8     3404.52     3402.06     48.77 o
   3   1   8      623.44      643.61     22.59 o
   4   1   8       83.27       77.71      3.70 o
   5   1   8      249.70      226.52      6.14 o
   6   1   8      278.98      312.61      9.60 o
   7   1   8      260.23      248.86      6.93 o
   8   1   8     1467.32     1452.92     20.47 o
   9   1   8       51.86       53.06      1.93 o
  10   1   8      743.34      765.30     21.21 o
  11   1   8      278.93      282.01      3.87 o
  12   1   8      260.25      247.72      3.76 o
  13   1   8      173.29      167.45      3.27 o
  14   1   8       22.41       26.08      1.87 o
  15   1   8       52.15       48.47      2.57 o
  16   1   8        1.10        0.32      1.04 o
 -19   2   8       18.17       21.27      2.86 o
 -18   2   8       21.63       21.79      1.67 o
 -17   2   8       13.99       12.91      2.09 o
 -16   2   8       17.37       18.84      2.30 o
 -15   2   8        1.11        3.17      1.62 o
 -14   2   8      214.02      202.76      5.33 o
 -13   2   8      243.58      228.29      6.48 o
 -12   2   8      414.11      393.14      6.04 o
 -11   2   8     2222.61     2299.65     20.14 o
 -10   2   8     1147.00     1173.33     20.30 o
  -9   2   8     1280.23     1259.78     19.85 o
  -8   2   8      398.80      393.78      5.61 o
  -7   2   8      124.83      127.62      4.25 o
  -6   2   8      262.34      284.78      6.41 o
  -5   2   8       41.44       47.10      2.65 o
  -4   2   8     1427.72     1486.87     19.06 o
  -3   2   8      124.25      107.59      3.16 o
  -2   2   8      346.25      339.73     10.75 o
  -1   2   8      582.12      579.09     15.14 o
   0   2   8      885.74      822.19      8.19 o
   1   2   8     7643.41     8245.47    114.81 o
   2   2   8     2398.99     2492.11     20.61 o
   3   2   8     1349.74     1598.08     20.31 o
   4   2   8     2822.72     2813.05     19.65 o
   5   2   8       54.58       50.87      3.40 o
   6   2   8      125.06      157.71      5.50 o
   7   2   8      194.40      211.33      6.55 o
   8   2   8      222.56      219.56      8.19 o
   9   2   8       16.45       10.34      1.36 o
  10   2   8       63.28       59.95      1.92 o
  11   2   8      760.64      758.68      5.88 o
  12   2   8       78.67       78.39      2.32 o
  13   2   8       48.39       41.67      2.97 o
  14   2   8       88.93       98.58      2.56 o
  15   2   8      113.19      123.45      8.66 o
  16   2   8      254.53      229.28      8.47 o
 -19   3   8        3.45        5.30      1.93 o
 -18   3   8        8.28        5.95      1.55 o
 -17   3   8        5.25       10.72      3.58 o
 -16   3   8      316.48      367.05      7.22 o
 -15   3   8      257.34      287.95      6.76 o
 -14   3   8       35.33       35.20      4.31 o
 -13   3   8      418.89      390.22     18.03 o
 -12   3   8       49.19       51.96      1.96 o
 -11   3   8      116.81      125.47      4.06 o
 -10   3   8      297.97      292.03      3.58 o
  -9   3   8      194.04      184.67     12.24 o
  -8   3   8      362.71      333.68     14.79 o
  -7   3   8      135.75      151.37     10.43 o
  -6   3   8      102.18      106.15      4.04 o
  -5   3   8      231.41      230.12     10.74 o
  -4   3   8      132.97      144.84      9.75 o
  -3   3   8       33.58       32.24      2.54 o
  -2   3   8      133.63      153.25      4.10 o
  -1   3   8     1941.35     2149.53     34.73 o
   0   3   8      967.68     1186.45     14.46 o
   1   3   8     1227.40     1420.30     36.72 o
   2   3   8      925.46     1002.35      7.64 o
   3   3   8       77.39      108.08      2.80 o
   4   3   8       63.42       56.57      4.28 o
   5   3   8       74.08       61.74      4.97 o
   6   3   8      442.67      485.31     21.16 o
   7   3   8       51.59       46.46      2.13 o
   8   3   8      192.10      244.57     12.72 o
   9   3   8      206.99      198.70      9.31 o
  10   3   8       49.95       46.73      2.46 o
  11   3   8      121.52      115.80      3.54 o
  12   3   8      250.90      254.72      6.43 o
  13   3   8       49.28       61.73      2.20 o
  14   3   8        4.33        4.44      1.32 o
  15   3   8       80.77       82.70      5.14 o
 -18   4   8      101.18      101.48      3.14 o
 -17   4   8       96.89      107.67      3.50 o
 -16   4   8       17.24       23.14      2.83 o
 -15   4   8      598.11      701.56     11.00 o
 -14   4   8      651.53      679.14      7.58 o
 -13   4   8      124.72      137.02      4.30 o
 -11   4   8       21.10       18.92      1.98 o
 -10   4   8      143.32      130.75      3.09 o
  -9   4   8      609.02      551.97     13.52 o
  -8   4   8       24.50       27.11      3.28 o
  -7   4   8      257.75      239.08     13.85 o
  -6   4   8      210.34      203.95      7.14 o
  -5   4   8       55.16       64.58      4.36 o
  -4   4   8      388.88      368.36      8.92 o
  -3   4   8      104.97      103.93      5.02 o
  -2   4   8      164.68      170.28      5.83 o
  -1   4   8       91.32       89.60      4.03 o
   0   4   8      297.36      308.52      9.44 o
   1   4   8      361.90      413.38      8.89 o
   2   4   8      252.08      260.07     16.77 o
   3   4   8      456.41      448.91     21.52 o
   4   4   8      903.76     1011.21     31.63 o
   5   4   8      113.06      122.21      2.89 o
   6   4   8      841.92      858.19     18.55 o
   7   4   8      399.44      380.12      6.23 o
   8   4   8      541.54      533.51     14.43 o
   9   4   8       33.96       38.02      1.75 o
  10   4   8       92.89       88.17      2.42 o
  11   4   8       97.22       99.37      4.28 o
  12   4   8      145.56      153.18      3.54 o
  13   4   8       21.37       17.76      1.46 o
  15   4   8       25.72       24.52      1.55 o
 -16   5   8       60.46       69.45      2.86 o
 -15   5   8       34.97       42.04      2.89 o
 -14   5   8      112.29       67.87      2.99 o
 -13   5   8        8.68        9.39      2.52 o
 -12   5   8       43.70       51.79      3.46 o
 -11   5   8      241.75      255.77      5.78 o
 -10   5   8      382.42      395.74      7.07 o
  -9   5   8      279.63      310.05      9.20 o
  -8   5   8      122.04      135.87      7.11 o
  -7   5   8      120.60      122.59      3.46 o
  -6   5   8       37.73       37.79      2.60 o
  -5   5   8       69.93       69.57      4.08 o
  -4   5   8       45.67       51.59      4.08 o
  -3   5   8      345.01      364.62     17.18 o
  -2   5   8       94.58       92.97      3.37 o
  -1   5   8      723.88      719.52     54.00 o
   0   5   8      287.94      244.98     54.17 o
   3   5   8      273.51      270.87      6.41 o
   4   5   8      285.04      284.79      6.65 o
   5   5   8      373.25      358.93      7.59 o
   6   5   8      184.38      173.83      3.21 o
   7   5   8      674.70      704.58      5.94 o
   8   5   8       34.70       35.88      1.88 o
   9   5   8        6.99        4.75      2.91 o
  10   5   8       53.17       59.49      3.35 o
  11   5   8       33.27       34.28      2.60 o
  12   5   8       60.52       61.54      2.37 o
  13   5   8       16.14       15.44      1.52 o
 -14   6   8       45.67       57.58      2.19 o
 -13   6   8       21.01       16.82      2.12 o
 -12   6   8       43.61       60.11      3.10 o
 -11   6   8      233.62      240.93      5.14 o
 -10   6   8      218.81      254.71      5.55 o
  -9   6   8      409.08      464.88     19.40 o
  -8   6   8      544.02      528.56      9.02 o
  -7   6   8       99.38       99.09      4.00 o
  -6   6   8       31.37       18.59      1.83 o
  -5   6   8       80.85       83.25      3.94 o
  -4   6   8       14.10       13.34      1.53 o
  -3   6   8       98.08       91.10      3.62 o
  -2   6   8        2.73        2.99      2.61 o
  -1   6   8       65.75       60.21      5.17 o
   0   6   8      113.05      103.53      3.64 o
   1   6   8       73.21       70.72      4.58 o
   2   6   8      171.91      113.99      8.15 o
   4   6   8       10.37        7.88      1.33 o
   5   6   8      168.11      165.02      3.09 o
   6   6   8      102.76      108.06      3.24 o
   7   6   8      209.76      225.25      4.20 o
   8   6   8       20.46       18.39      1.89 o
   9   6   8       41.22       55.01      2.27 o
  10   6   8        0.09        1.71      1.39 o
  11   6   8       25.64       30.27      1.63 o
 -12   7   8      178.83       70.08      2.18 o
 -11   7   8      104.05       95.32      2.84 o
 -10   7   8       89.16       97.15      3.06 o
  -9   7   8       53.33       57.46      2.91 o
  -8   7   8      114.37      141.86      3.47 o
  -7   7   8      101.73      111.71      2.90 o
  -6   7   8       20.22       16.47      1.50 o
  -5   7   8       49.75       53.80      2.48 o
  -4   7   8       13.28       14.36      2.95 o
  -3   7   8       27.28       31.79      2.66 o
  -2   7   8       60.90       73.76      3.70 o
  -1   7   8        3.36        3.28      2.85 o
   0   7   8       11.78       18.27      3.18 o
   1   7   8       21.70       27.29      3.37 o
   2   7   8       36.75       38.51      3.45 o
   3   7   8       75.48       84.75      2.31 o
   4   7   8       63.29       70.44      2.56 o
   5   7   8       87.62      103.55      2.80 o
   6   7   8       37.89       42.65      1.99 o
   7   7   8       28.69       31.74      1.67 o
   8   7   8       21.92       24.68      1.49 o
   9   7   8       36.75       42.71      1.49 o
  -7   8   8       91.62       97.42     12.91 o
  -6   8   8       19.94       25.45      2.00 o
  -5   8   8       31.34       39.23      2.34 o
  -4   8   8       88.91      116.83      3.33 o
  -3   8   8       97.72      109.90      3.36 o
  -2   8   8       28.45       32.30      2.39 o
  -1   8   8        7.48        3.67      2.16 o
   0   8   8      158.59      176.17      4.10 o
   1   8   8       66.01       64.38      1.69 o
   2   8   8       61.10       72.74      2.67 o
   3   8   8       25.02       33.86      4.03 o
   4   8   8       48.74       50.87      1.52 o
   5   8   8       25.35       28.43      1.12 o
  -8  -8   9       40.68       29.74      1.39 o
  -7  -8   9       16.97       12.12      0.86 o
  -6  -8   9       31.25       30.75      1.63 o
  -5  -8   9        9.53        8.50      1.47 o
  -4  -8   9        6.52        5.41      1.56 o
  -3  -8   9       87.15       87.91      2.74 o
  -2  -8   9      121.92      131.09      3.26 o
  -1  -8   9        4.78        4.66      1.69 o
   0  -8   9       94.72       93.48      2.75 o
   1  -8   9      102.08      108.61      2.85 o
   2  -8   9       46.20       62.83      2.24 o
   3  -8   9      215.81      244.18      8.69 o
   4  -8   9       60.72       68.86      1.85 o
   5  -8   9       92.58       94.99      1.91 o
 -12  -7   9      214.59      193.62      3.15 o
 -11  -7   9       72.90       74.12      2.65 o
 -10  -7   9        4.05        3.65      1.05 o
  -9  -7   9      189.13      202.99      3.55 o
  -8  -7   9      157.20      160.31      3.54 o
  -5  -7   9      193.03      147.41      4.67 o
  -3  -7   9       91.16       74.83      3.73 o
  -2  -7   9       72.93       81.08      3.72 o
  -1  -7   9       12.57       14.94      1.42 o
   0  -7   9       26.81       34.87      2.71 o
   1  -7   9        4.80        2.56      1.32 o
   2  -7   9       79.26       88.13      3.77 o
   3  -7   9       16.09       16.27      1.47 o
   4  -7   9       90.61       97.43      3.93 o
   5  -7   9      158.65      184.78      3.81 o
   6  -7   9      154.32      158.89      6.23 o
   7  -7   9      301.37      304.36      7.61 o
   8  -7   9       25.46       26.97      1.61 o
   9  -7   9       41.99       33.17      1.24 o
 -14  -6   9       35.74       36.26      2.18 o
 -13  -6   9       20.34       21.50      2.56 o
 -12  -6   9      134.03      128.92      4.52 o
 -10  -6   9       28.95       20.65      1.79 o
  -9  -6   9      116.00      105.74      3.37 o
  -7  -6   9      420.04      334.35      7.95 o
  -6  -6   9       51.09       43.71      4.00 o
  -5  -6   9      134.68       99.86      4.76 o
  -4  -6   9       60.87       66.99      4.00 o
  -3  -6   9       64.11       62.09      3.99 o
  -2  -6   9       61.24       65.45      3.78 o
  -1  -6   9       18.42        9.39      2.50 o
   0  -6   9       23.93       22.89      2.79 o
   1  -6   9       72.20       76.64      3.53 o
   2  -6   9      147.17      147.65      4.53 o
   3  -6   9      331.70      328.46      6.38 o
   4  -6   9      179.56      184.75      3.91 o
   5  -6   9      135.93      150.98      2.21 o
   6  -6   9      238.65      257.42      5.41 o
   7  -6   9       47.18       38.17      2.62 o
   8  -6   9       59.66       60.80      2.88 o
   9  -6   9       88.28       87.50      1.95 o
  10  -6   9       20.91       17.12      1.12 o
  11  -6   9      191.21      189.90      3.17 o
 -16  -5   9       43.53       53.50      2.63 o
 -15  -5   9      166.22      167.66      4.84 o
 -14  -5   9       10.87       10.36      3.08 o
 -13  -5   9       73.53       65.57      4.44 o
 -12  -5   9       84.50       80.40      5.04 o
 -11  -5   9       85.35       77.99      5.22 o
 -10  -5   9      473.59      426.40      9.48 o
  -9  -5   9      223.56      202.74      3.73 o
  -8  -5   9      137.15       97.17      5.22 o
  -7  -5   9       90.81       76.70      4.12 o
  -6  -5   9       39.48       47.41      3.56 o
  -5  -5   9      137.71      137.71      3.45 o
  -4  -5   9      217.07      222.06      4.05 o
  -3  -5   9       42.12       56.94      2.41 o
  -2  -5   9       27.27       26.47      2.00 o
  -1  -5   9      462.15      457.06     11.62 o
   0  -5   9      109.93      111.43      2.68 o
   1  -5   9      800.32      741.38     15.16 o
   2  -5   9       30.31       39.43      4.07 o
   3  -5   9     1877.72     1785.71     13.89 o
   4  -5   9      377.12      401.53     12.15 o
   5  -5   9       91.47       90.38      3.27 o
   6  -5   9      272.75      302.28      3.30 o
   7  -5   9       74.12       85.45      2.34 o
   8  -5   9      154.56      161.72      4.49 o
   9  -5   9       34.64       30.92      2.77 o
  10  -5   9        3.57        2.77      1.26 o
  11  -5   9       58.27       58.29      2.85 o
  12  -5   9       20.04       15.16      1.98 o
  13  -5   9       13.14        9.73      1.40 o
 -18  -4   9        7.63        6.63      1.28 o
 -17  -4   9       27.30       25.67      2.72 o
 -16  -4   9       54.22       67.25      4.14 o
 -15  -4   9       13.14       19.28      3.90 o
 -14  -4   9       26.10       31.43      4.54 o
 -13  -4   9      103.61      111.64      5.98 o
 -12  -4   9       42.77       53.08      4.99 o
 -11  -4   9      217.26      226.63      7.65 o
 -10  -4   9      359.85      321.72      6.62 o
  -9  -4   9       57.58       52.79      4.27 o
  -8  -4   9       26.52       21.15      2.39 o
  -7  -4   9       92.59       76.95      4.90 o
  -6  -4   9       72.27       53.68      8.14 o
  -5  -4   9      158.52      154.22     10.59 o
  -4  -4   9        0.33       -2.19      4.75 o
  -3  -4   9      245.56      212.67     11.10 o
  -2  -4   9       37.48       50.15      6.21 o
  -1  -4   9      127.76      125.72      8.48 o
   1  -4   9      114.96       96.20      7.17 o
   2  -4   9      690.72      669.73     15.89 o
   3  -4   9      110.73      116.92      6.97 o
   4  -4   9      176.95      153.07      6.04 o
   5  -4   9       63.25       54.82      1.46 o
   6  -4   9       87.54       93.12      1.84 o
   7  -4   9      264.21      268.14      5.79 o
   8  -4   9      239.39      241.11      5.41 o
   9  -4   9       43.57       45.17      1.90 o
  10  -4   9      321.84      309.94      6.29 o
  11  -4   9       30.06       25.36      1.41 o
  12  -4   9        7.04        7.35      1.59 o
  13  -4   9      231.14      255.56      4.25 o
  14  -4   9        7.62        6.64      0.96 o
 -19  -3   9       21.95       17.64      0.93 o
 -18  -3   9      175.57      189.82      5.03 o
 -17  -3   9      164.82      179.16      6.03 o
 -16  -3   9       70.63       79.39      5.45 o
 -15  -3   9      190.30      200.75     12.79 o
 -14  -3   9       26.61       27.78      2.87 o
 -13  -3   9      554.63      562.41      7.54 o
 -12  -3   9      344.15      358.63     18.68 o
 -11  -3   9      809.40      829.78     17.87 o
 -10  -3   9       46.50       55.86      3.59 o
  -9  -3   9       25.43       21.18      3.59 o
  -8  -3   9      159.22      151.51      6.67 o
  -7  -3   9       98.89      103.43      5.37 o
  -6  -3   9      369.82      373.27      8.67 o
  -5  -3   9      102.27       94.12      4.20 o
  -4  -3   9       54.22       62.20      3.12 o
  -3  -3   9      355.02      364.53      6.69 o
  -2  -3   9      175.70      191.25      9.24 o
  -1  -3   9      382.97      413.75     12.50 o
   0  -3   9      117.77      170.14      8.39 o
   1  -3   9      423.22      447.15     12.50 o
   2  -3   9      222.64      219.34      9.59 o
   3  -3   9      280.68      297.51      5.85 o
   4  -3   9      599.91      615.40     10.34 o
   5  -3   9      300.63      299.26     16.62 o
   6  -3   9      139.69      120.36      6.02 o
   7  -3   9      346.26      392.46      6.20 o
   8  -3   9       55.57       38.83      2.17 o
   9  -3   9      134.88      135.21      2.84 o
  10  -3   9       16.56       21.26      1.78 o
  11  -3   9      678.05      676.52      7.98 o
  12  -3   9      236.27      238.49      3.68 o
  13  -3   9        2.30        5.12      1.19 o
  14  -3   9       94.31      103.52      2.11 o
  15  -3   9       29.56       30.56      1.31 o
 -19  -2   9      119.82      129.74      6.01 o
 -18  -2   9       70.22       79.95      4.66 o
 -17  -2   9        3.18        5.97      2.10 o
 -16  -2   9       38.53       42.20      3.42 o
 -15  -2   9       48.91       57.13      3.18 o
 -14  -2   9      160.41      157.98      4.95 o
 -13  -2   9     1093.20     1169.09     25.36 o
 -12  -2   9      304.86      294.11      7.17 o
 -11  -2   9      206.18      203.86      6.72 o
 -10  -2   9      476.64      486.54     12.05 o
  -9  -2   9      619.97      673.18     13.30 o
  -8  -2   9       43.11       49.70      4.43 o
  -7  -2   9      363.32      373.30      8.85 o
  -6  -2   9       24.28       29.64      3.19 o
  -5  -2   9      265.20      255.02      6.33 o
  -4  -2   9      117.47      110.55      3.65 o
  -3  -2   9       47.98       49.40      1.81 o
  -2  -2   9      141.21      156.82      3.54 o
  -1  -2   9      571.39      602.78      6.53 o
   0  -2   9      584.86      618.01     12.69 o
   1  -2   9     1427.28     1550.89     35.00 o
   2  -2   9      377.20      371.66      6.05 o
   3  -2   9     2773.50     2904.70     76.78 o
   4  -2   9     1144.79     1273.29     15.83 o
   5  -2   9     1479.29     1479.44     18.19 o
   6  -2   9     1025.04     1001.97     16.01 o
   7  -2   9      790.14      852.61     15.67 o
   8  -2   9       27.74       37.91      4.78 o
   9  -2   9      120.45      104.33      3.73 o
  10  -2   9      118.93      114.08      2.86 o
  11  -2   9      430.27      432.70      5.08 o
  12  -2   9       33.91       37.05      2.78 o
  13  -2   9       77.02       88.33      2.84 o
  14  -2   9       45.59       48.59      1.83 o
  15  -2   9       18.52       18.66      1.61 o
  16  -2   9       19.01       20.16      1.14 o
 -20  -1   9       35.85       40.69      2.50 o
 -19  -1   9       53.30       54.25      3.85 o
 -18  -1   9        1.71        2.03      1.26 o
 -17  -1   9      346.55      370.83      9.57 o
 -16  -1   9      179.13      176.97      5.77 o
 -15  -1   9      766.17      776.86     27.37 o
 -14  -1   9      259.73      259.40      8.75 o
 -13  -1   9      245.00      241.00      4.70 o
 -12  -1   9     1561.00     1554.35     36.96 o
 -11  -1   9      568.23      545.99     12.74 o
 -10  -1   9      227.97      236.76      8.34 o
  -9  -1   9      957.53     1065.53     15.73 o
  -8  -1   9      303.64      354.84      8.66 o
  -7  -1   9      147.61      164.06      5.68 o
  -6  -1   9      399.20      393.60      7.89 o
  -5  -1   9      701.41      707.23      9.80 o
  -4  -1   9      450.74      476.23     13.70 o
  -3  -1   9     1570.50     1453.91      8.95 o
  -2  -1   9      195.78      187.30      6.32 o
   0  -1   9      767.86      700.66     17.50 o
   1  -1   9      851.37      887.80     19.45 o
   2  -1   9     2710.19     2936.34     16.45 o
   3  -1   9     1945.55     2067.77     13.18 o
   4  -1   9     1031.64     1003.67     16.54 o
   5  -1   9     1250.29     1257.83     16.71 o
   6  -1   9      176.86      173.32      7.05 o
   7  -1   9      440.45      393.58     10.78 o
   8  -1   9      143.20      123.17      6.67 o
   9  -1   9     1613.06     1627.00     12.70 o
  10  -1   9      737.00      722.55      8.35 o
  11  -1   9      105.39      108.40      6.16 o
  12  -1   9      156.17      155.99      4.44 o
  13  -1   9       89.36       91.04      2.45 o
  14  -1   9      111.33      113.08      2.37 o
  15  -1   9       44.60       43.77      2.51 o
  16  -1   9      104.27      103.23      2.71 o
 -20   0   9       20.67       22.82      2.56 o
 -19   0   9       41.88       40.66      3.76 o
 -18   0   9       22.10       16.12      4.05 o
 -17   0   9       12.44       16.23      2.62 o
 -16   0   9      597.83      629.17      7.98 o
 -15   0   9      421.73      416.80      7.15 o
 -14   0   9       93.21      103.66      3.93 o
 -13   0   9      103.24      105.42      3.42 o
 -12   0   9      151.76      156.19     11.76 o
 -11   0   9      194.88      186.67      7.59 o
 -10   0   9     1137.48     1149.34     16.43 o
  -9   0   9     1356.49     1355.93     16.64 o
  -8   0   9        0.24        0.51      1.21 o
  -7   0   9     7132.96     7547.53     49.15 o
  -6   0   9     1705.93     1878.30      9.96 o
  -5   0   9       74.42       59.48      2.53 o
  -4   0   9       21.19       18.24      1.63 o
  -3   0   9       36.93       31.70      1.48 o
  -2   0   9       16.41       14.41      1.24 o
  -1   0   9       34.75       39.44      1.54 o
   0   0   9        8.68        7.64      1.02 o
   1   0   9      844.94      855.55     17.76 o
   2   0   9     1489.63     1410.83     10.74 o
   3   0   9       88.26       58.33      4.85 o
   4   0   9       40.60       38.55      2.84 o
   5   0   9     1004.47      930.07     48.16 o
   6   0   9      353.47      354.83     16.47 o
   7   0   9      102.95      109.90      5.98 o
   8   0   9      446.15      433.30     12.32 o
   9   0   9     1607.10     1671.43     14.58 o
  10   0   9     2814.28     2743.97     20.35 o
  11   0   9      249.61      249.24      3.01 o
  12   0   9     1214.90     1226.02     26.04 o
  13   0   9       59.13       47.70      4.93 o
  14   0   9       67.05       73.41      2.44 o
  15   0   9      157.23      180.61      4.00 o
  16   0   9       27.17       23.81      1.76 o
 -20   1   9       35.38       40.90      2.78 o
 -19   1   9       53.80       51.27      3.89 o
 -18   1   9        1.62        1.66      2.01 o
 -17   1   9      348.45      369.33     12.99 o
 -16   1   9      180.81      175.52      9.63 o
 -15   1   9      761.56      738.21     23.10 o
 -14   1   9      258.32      274.47     19.31 o
 -13   1   9      247.80      248.71      9.83 o
 -12   1   9     1559.49     1518.66     12.64 o
 -11   1   9      574.29      561.09      9.53 o
 -10   1   9      229.56      236.38      5.07 o
  -9   1   9      955.29     1067.64     10.95 o
  -8   1   9      300.27      359.56      4.60 o
  -7   1   9      143.57      161.27      4.77 o
  -6   1   9      394.76      403.22      6.32 o
  -5   1   9      706.92      689.55      8.59 o
  -4   1   9      451.33      487.75      5.13 o
  -3   1   9     1573.74     1472.55     11.99 o
  -2   1   9      197.50      183.25      3.40 o
  -1   1   9     6683.54     6233.48     19.77 o
   0   1   9      776.72      685.30     38.68 o
   1   1   9      857.39      881.84      6.61 o
   2   1   9     2706.34     2962.55     28.23 o
   3   1   9     1949.69     2047.57     15.63 o
   4   1   9     1038.95     1026.98     11.65 o
   5   1   9     1253.99     1261.00     21.24 o
   6   1   9      175.21      176.02      5.85 o
   7   1   9      441.90      414.81     16.68 o
   8   1   9      141.84      141.12      5.92 o
   9   1   9     1605.95     1631.40     20.90 o
  10   1   9      739.48      735.91     15.41 o
  11   1   9      105.68      113.48      2.85 o
  12   1   9      156.24      148.54      3.09 o
  13   1   9       88.84       92.70      2.61 o
  14   1   9      110.74      110.17      2.80 o
  15   1   9       44.67       40.25      1.72 o
  16   1   9      104.35       91.40      2.08 o
 -19   2   9      118.39      141.43      4.54 o
 -18   2   9       70.52       75.00      3.83 o
 -17   2   9        3.01        3.75      1.96 o
 -16   2   9       38.79       38.43      3.75 o
 -15   2   9       48.59       62.26      5.11 o
 -14   2   9      161.45      149.08      4.73 o
 -13   2   9     1095.30     1077.07     10.01 o
 -12   2   9      304.39      272.09      4.82 o
 -11   2   9      205.32      200.05      5.59 o
 -10   2   9      479.97      494.13     10.42 o
  -9   2   9      617.44      662.78     14.86 o
  -8   2   9       40.99       44.58      2.22 o
  -7   2   9      358.71      351.91      6.04 o
  -6   2   9       23.02       28.46      1.80 o
  -5   2   9      264.80      252.66      5.04 o
  -4   2   9      118.22      112.70      3.36 o
  -3   2   9       48.95       49.33      3.20 o
  -2   2   9      142.11      147.24      3.11 o
  -1   2   9      564.97      614.14      7.85 o
   0   2   9      579.09      605.70     10.29 o
   1   2   9     1416.85     1543.41     25.80 o
   2   2   9      368.46      375.82      5.36 o
   3   2   9     2783.23     2927.20     60.93 o
   4   2   9     1151.44     1228.36     28.51 o
   5   2   9     1475.30     1526.46     23.36 o
   6   2   9     1026.50     1058.89     13.71 o
   7   2   9      793.35      840.98     12.87 o
   8   2   9       27.43       38.45      1.95 o
   9   2   9      119.72      105.74      2.13 o
  10   2   9      118.53      116.59      3.82 o
  11   2   9      429.97      458.13      4.68 o
  12   2   9       33.15       40.54      1.95 o
  13   2   9       76.78       86.46      2.45 o
  14   2   9       45.16       46.91      3.52 o
  15   2   9       18.74       19.80      1.47 o
  16   2   9       19.31       16.26      1.31 o
 -19   3   9       21.68       17.91      2.06 o
 -18   3   9      174.76      194.39      5.35 o
 -17   3   9      166.52      173.79      5.01 o
 -16   3   9       70.83       71.08      4.05 o
 -15   3   9      187.56      193.25     16.38 o
 -14   3   9       26.27       29.85      5.12 o
 -13   3   9      553.55      589.60      7.56 o
 -11   3   9      809.46      800.10     12.59 o
 -10   3   9       45.69       51.75      1.84 o
  -9   3   9       26.16       24.46      2.99 o
  -8   3   9      159.85      161.42     12.03 o
  -7   3   9       98.09      104.69      3.07 o
  -6   3   9      368.91      352.51      5.13 o
  -5   3   9      100.80      104.52      4.87 o
  -4   3   9       52.97       62.96      3.86 o
  -3   3   9      358.27      361.09      7.71 o
  -2   3   9      177.63      179.48      8.01 o
  -1   3   9      383.96      410.48      5.65 o
   0   3   9      118.99      162.04      4.36 o
   1   3   9      424.77      462.63      8.93 o
   2   3   9      225.48      245.86      7.81 o
   3   3   9      283.59      306.77      4.58 o
   4   3   9      599.46      593.39     10.66 o
   5   3   9      299.32      271.52     18.69 o
   6   3   9      139.84      135.24     12.79 o
   7   3   9      347.28      364.71     11.65 o
   8   3   9       56.30       37.63      2.85 o
   9   3   9      135.53      137.83      6.63 o
  10   3   9       16.26       21.39      1.56 o
  11   3   9      677.73      692.00      7.53 o
  12   3   9      237.06      266.52      6.81 o
  13   3   9        2.50        6.31      1.45 o
  14   3   9       91.68      106.50      2.23 o
  15   3   9       29.62       26.65      1.29 o
 -17   4   9       27.92       27.99      2.53 o
 -16   4   9       54.05       65.81      3.57 o
 -15   4   9       13.05       23.47      2.39 o
 -14   4   9       25.40       29.93      2.76 o
 -13   4   9      103.98      121.12      4.25 o
 -12   4   9       42.26       48.59      3.66 o
 -11   4   9      217.68      232.60      3.98 o
 -10   4   9      360.65      349.14      6.95 o
  -9   4   9       58.18       57.42      2.18 o
  -8   4   9       27.15       30.06      1.78 o
  -7   4   9       93.87       87.56      2.89 o
  -6   4   9       72.95       61.57      4.37 o
  -5   4   9      159.58      150.20      6.26 o
  -4   4   9        0.36        2.52      2.49 o
  -3   4   9      244.73      192.13      6.46 o
  -2   4   9       36.75       45.43      3.58 o
  -1   4   9      126.03      129.51      5.11 o
   0   4   9      468.85      516.89     24.68 o
   1   4   9      115.48      103.73      3.99 o
   2   4   9      693.30      728.82     25.87 o
   3   4   9      108.97      106.11     12.57 o
   4   4   9      176.63      171.34      3.14 o
   5   4   9       63.42       58.46      3.05 o
   6   4   9       88.90       98.44      2.44 o
   7   4   9      266.99      272.23      4.11 o
   8   4   9      238.30      249.64      3.62 o
   9   4   9       43.79       50.75      2.03 o
  10   4   9      323.73      317.75      5.12 o
  11   4   9       29.47       25.09      1.71 o
  12   4   9        6.85        6.98      1.42 o
  13   4   9      229.74      266.70      4.28 o
  14   4   9        7.54        8.05      1.45 o
 -16   5   9       43.82       52.87      2.67 o
 -15   5   9      166.48      189.23      4.70 o
 -14   5   9       10.69        5.37      1.84 o
 -13   5   9       74.65       84.36      3.63 o
 -12   5   9       85.06       99.29      4.11 o
 -11   5   9       83.98       81.13      3.87 o
 -10   5   9      471.13      453.05      7.54 o
  -9   5   9      224.80      207.80      8.71 o
  -8   5   9      138.13      100.48      5.26 o
  -7   5   9       91.68       79.53      2.67 o
  -6   5   9       39.53       53.20      2.23 o
  -5   5   9      139.26      141.44      7.07 o
  -4   5   9      219.86      213.33      9.65 o
  -3   5   9       42.35       59.64      3.32 o
  -2   5   9       27.36       26.08      2.32 o
  -1   5   9      463.90      462.20     17.28 o
   0   5   9      111.94      106.02      4.31 o
   1   5   9      795.80      807.26     29.72 o
   2   5   9       30.85       31.69      9.44 o
   3   5   9     1869.23     1958.53     88.10 o
   4   5   9      379.42      405.48     13.17 o
   5   5   9       91.03       88.72      3.85 o
   6   5   9      273.23      288.71      8.41 o
   7   5   9       74.93       86.33      2.56 o
   8   5   9      153.35      158.44      3.45 o
   9   5   9       34.85       32.62      1.79 o
  10   5   9        3.37        4.00      1.38 o
  11   5   9       58.75       64.58      4.07 o
  12   5   9       19.99       17.20      1.74 o
  13   5   9       12.56       13.79      1.34 o
 -14   6   9       35.56       40.80      3.74 o
 -13   6   9       19.83       13.82      2.12 o
 -12   6   9      131.93      154.99      4.11 o
 -11   6   9       58.98       73.16      3.61 o
 -10   6   9       29.12       23.70      3.46 o
  -9   6   9      116.49      107.47      3.10 o
  -8   6   9      265.28      251.49      4.24 o
  -7   6   9      419.50      354.47      6.75 o
  -6   6   9       51.18       48.27      2.09 o
  -5   6   9      134.79      106.21      4.27 o
  -4   6   9       60.80       66.30      4.27 o
  -3   6   9       62.71       62.83      3.91 o
  -2   6   9       61.42       56.90      4.41 o
  -1   6   9       18.63       10.01      2.66 o
   0   6   9       24.05       20.08      3.86 o
   1   6   9       71.68       45.33      4.13 o
   4   6   9      181.00      180.18      4.03 o
   5   6   9      135.03      147.50      3.67 o
   6   6   9      238.44      258.53      4.55 o
   7   6   9       47.17       46.22      2.36 o
   8   6   9       59.00       62.52      2.44 o
   9   6   9       87.86       88.31      2.54 o
  10   6   9       20.49       18.59      1.57 o
  11   6   9      191.61      199.52      2.93 o
 -12   7   9      215.06       91.82      2.31 o
 -11   7   9       72.66       74.38      2.49 o
 -10   7   9        3.86        7.02      1.36 o
  -9   7   9      190.02      200.23      4.40 o
  -8   7   9      155.98      151.85      4.18 o
  -7   7   9      228.75      243.61      9.42 o
  -6   7   9      431.78      473.51      7.67 o
  -5   7   9      191.41      163.08      7.64 o
  -4   7   9      180.81      184.54      5.42 o
  -3   7   9       90.35       86.08      3.85 o
  -2   7   9       72.52       82.04      3.87 o
  -1   7   9       12.60       16.21      3.48 o
   0   7   9       27.33       38.46      3.61 o
   1   7   9        4.73        3.07      2.34 o
   2   7   9       79.87       84.64      4.25 o
   3   7   9       16.14       15.95      1.88 o
   4   7   9       89.21       99.09      2.81 o
   5   7   9      158.66      178.92      3.39 o
   6   7   9      152.17      162.62      3.05 o
   8   7   9       25.28       29.56      1.44 o
   9   7   9       41.90       44.12      1.40 o
  -8   8   9       40.69       36.94      1.75 o
  -7   8   9       16.44       15.60      1.68 o
  -6   8   9       31.22       34.66      2.04 o
  -5   8   9        9.99       14.41      1.86 o
  -4   8   9        6.75        2.39      1.73 o
  -3   8   9       87.16      102.93      3.12 o
  -2   8   9      122.67      149.72      3.65 o
  -1   8   9        4.77        3.34      1.33 o
   0   8   9       94.48       93.71      3.62 o
   1   8   9      103.61       91.00     26.23 o
   2   8   9       45.47       59.90      1.81 o
   3   8   9      217.47      250.40      3.00 o
   4   8   9       61.07       70.68      1.63 o
   5   8   9       93.15      100.02      1.66 o
  -8  -8  10       63.62       56.21      1.66 o
  -7  -8  10       13.31       10.58      1.26 o
  -6  -8  10       46.15       45.63      3.64 o
  -5  -8  10       29.86       27.02      1.79 o
  -4  -8  10       41.80       43.44      2.10 o
  -3  -8  10       15.50       17.74      1.79 o
  -2  -8  10       40.25       49.93      2.27 o
  -1  -8  10       40.11       38.09      2.12 o
   0  -8  10       61.57       62.31      2.31 o
   1  -8  10      129.49      164.65      3.13 o
   2  -8  10      106.93      114.00      2.52 o
   3  -8  10       12.94       13.23      0.87 o
   4  -8  10       13.62       15.48      1.16 o
 -12  -7  10       17.87       13.43      1.36 o
 -11  -7  10        5.05        3.13      1.59 o
 -10  -7  10       49.32       53.76      2.72 o
  -9  -7  10       49.34       51.41      1.98 o
  -8  -7  10       11.20       14.23      1.42 o
  -7  -7  10      274.45      272.46     14.67 o
  -5  -7  10        4.16        2.33      2.48 o
  -4  -7  10       12.04       12.94      2.60 o
  -3  -7  10      109.99      117.14      4.17 o
  -2  -7  10       91.87       84.86      3.64 o
  -1  -7  10      100.50       88.42      5.00 o
   0  -7  10       58.12       61.97      2.24 o
   1  -7  10       30.09       26.03      1.24 o
   2  -7  10      214.50      255.47      5.01 o
   3  -7  10       21.80       20.46      1.64 o
   4  -7  10       15.27       17.41      2.03 o
   5  -7  10        9.58       13.36      1.27 o
   6  -7  10       48.25       53.31      2.28 o
   7  -7  10      210.32      234.51      3.50 o
   8  -7  10       37.62       45.06      1.58 o
 -14  -6  10       21.26       24.22      2.10 o
 -13  -6  10      330.20      326.33      5.87 o
 -12  -6  10       18.90       22.11      2.98 o
 -11  -6  10      420.87      408.23      7.71 o
 -10  -6  10      173.42      163.28      5.62 o
  -9  -6  10        4.49        5.87      1.66 o
  -8  -6  10       30.46       35.85      3.85 o
  -7  -6  10      152.89      115.22      5.19 o
  -6  -6  10      140.10      136.15      5.48 o
  -5  -6  10       54.56       29.94      3.45 o
  -4  -6  10      250.03      231.71      4.18 o
  -3  -6  10       53.94       57.78      2.51 o
  -2  -6  10        7.61       10.32      1.75 o
  -1  -6  10      264.22      232.93      6.69 o
   0  -6  10        7.30        7.97      1.61 o
   1  -6  10      747.74      627.08     35.57 o
   2  -6  10      205.13      181.00      2.52 o
   3  -6  10      189.69      191.21      4.05 o
   4  -6  10       81.75       85.21      3.28 o
   5  -6  10      130.62      135.92      2.08 o
   6  -6  10      165.46      175.04      9.06 o
   7  -6  10      187.86      208.33      5.18 o
   8  -6  10       36.38       42.06      1.65 o
   9  -6  10       47.60       52.78      1.56 o
  10  -6  10       14.11        8.08      0.77 o
  11  -6  10      322.01      302.16      3.40 o
 -16  -5  10       12.82       13.58      2.03 o
 -15  -5  10       24.19       25.19      2.86 o
 -13  -5  10       57.83       54.27      4.32 o
 -12  -5  10      356.61      354.19      8.55 o
 -11  -5  10      103.79      103.91      5.52 o
 -10  -5  10       33.85       31.01      4.21 o
  -9  -5  10      318.65      288.96     16.22 o
  -8  -5  10       67.43       50.95      4.99 o
  -7  -5  10       47.74       41.89      5.39 o
  -6  -5  10       63.64       66.45      2.78 o
  -5  -5  10      365.67      321.80     15.72 o
  -4  -5  10      403.79      404.79     16.48 o
  -3  -5  10        2.06        9.04      2.34 o
  -2  -5  10      547.24      510.95     16.83 o
  -1  -5  10       17.41       14.94      1.92 o
   0  -5  10      843.01      811.05     10.09 o
   1  -5  10      343.02      326.99     13.18 o
   2  -5  10      603.32      543.90     18.79 o
   3  -5  10       61.37       57.90      4.21 o
   4  -5  10       62.39       60.98      2.29 o
   5  -5  10       13.02       16.89      1.27 o
   6  -5  10      124.24      143.54      4.99 o
   7  -5  10      494.25      491.60      7.18 o
   8  -5  10       16.75       17.21      2.44 o
   9  -5  10      235.14      241.76      3.25 o
  10  -5  10       22.21       22.06      2.49 o
  11  -5  10       41.91       34.63      2.39 o
  12  -5  10       19.94       13.57      1.69 o
 -18  -4  10      207.75      182.11      3.49 o
 -17  -4  10      132.37      136.80      4.28 o
 -16  -4  10      221.33      214.78      6.10 o
 -15  -4  10        0.19        3.32      3.46 o
 -14  -4  10      345.18      358.50      8.90 o
 -13  -4  10      279.19      259.47      8.03 o
 -12  -4  10        1.28        4.29      3.98 o
 -11  -4  10      545.22      490.03     10.60 o
 -10  -4  10      295.05      261.19      6.65 o
  -9  -4  10      424.21      428.30      6.72 o
  -8  -4  10       26.87       24.98      2.76 o
  -7  -4  10      110.58      118.23      5.27 o
  -6  -4  10      349.91      359.90     15.58 o
  -5  -4  10      247.37      258.82     12.92 o
  -4  -4  10      179.81      202.44     10.98 o
  -3  -4  10      196.42      187.74     10.66 o
  -2  -4  10      223.58      211.92     10.72 o
  -1  -4  10       89.79       94.19      7.77 o
   1  -4  10      237.18      240.79     10.32 o
   2  -4  10      289.50      297.02     11.02 o
   3  -4  10      693.84      720.88      7.58 o
   4  -4  10        8.58        9.17      1.01 o
   5  -4  10      124.57      124.79      3.58 o
   6  -4  10      447.88      416.85      8.51 o
   7  -4  10      142.72      151.55      3.47 o
   9  -4  10      301.17      293.23      2.95 o
  10  -4  10      174.18      162.93      2.92 o
  11  -4  10      163.55      166.80      6.81 o
  12  -4  10       39.13       34.95      2.62 o
  13  -4  10        1.66        3.39      1.12 o
  14  -4  10       72.07       51.87      1.80 o
 -19  -3  10        9.05        8.19      0.82 o
 -18  -3  10       14.68       14.72      2.75 o
 -17  -3  10       23.58       23.57      3.75 o
 -16  -3  10      176.40      182.19      6.86 o
 -15  -3  10       30.73       30.80      4.77 o
 -14  -3  10        5.10        6.76      2.36 o
 -13  -3  10       21.80       25.86      2.71 o
 -12  -3  10      320.94      312.09      8.23 o
 -11  -3  10      158.38      181.75      4.04 o
 -10  -3  10      250.43      263.30      4.92 o
  -9  -3  10       31.85       25.47      3.67 o
  -8  -3  10      402.30      393.43     10.22 o
  -7  -3  10      710.03      687.51     12.53 o
  -6  -3  10      106.01      117.13      7.28 o
  -5  -3  10       10.90        7.45      2.30 o
  -4  -3  10      218.31      258.66     11.65 o
  -3  -3  10      124.83      151.09     10.93 o
  -2  -3  10        6.46        3.05      4.20 o
  -1  -3  10       57.88       70.73      6.43 o
   0  -3  10      425.15      462.34     13.03 o
   1  -3  10      184.58      208.63      8.86 o
   2  -3  10      185.33      185.32      7.20 o
   3  -3  10      814.13      804.93      9.66 o
   4  -3  10       14.82       11.00      2.65 o
   5  -3  10      465.96      442.27     10.44 o
   6  -3  10      424.60      437.09      9.54 o
   7  -3  10       93.29       86.78      2.30 o
   8  -3  10      142.33      145.20      2.10 o
   9  -3  10       34.25       28.04      1.77 o
  10  -3  10      268.75      282.22      5.05 o
  11  -3  10      324.05      310.81      6.26 o
  12  -3  10       50.67       55.27      2.13 o
  13  -3  10        8.06       10.67      1.20 o
  14  -3  10       82.70       86.89      3.16 o
  15  -3  10      333.59      271.02      3.72 o
 -19  -2  10        2.84        3.27      0.93 o
 -18  -2  10      216.28      233.82      6.59 o
 -17  -2  10       14.93       22.22      4.35 o
 -16  -2  10      287.92      306.32      6.64 o
 -15  -2  10      138.12      143.79      4.15 o
 -14  -2  10      318.29      308.50      6.91 o
 -13  -2  10       43.70       42.80      2.36 o
 -12  -2  10       61.30       64.81      3.04 o
 -11  -2  10      895.13      902.74     12.05 o
  -9  -2  10      375.94      348.57      9.84 o
  -8  -2  10      258.05      287.70      8.45 o
  -7  -2  10      957.87      905.86     13.57 o
  -6  -2  10      524.69      553.46     10.05 o
  -5  -2  10      407.62      369.87      6.48 o
  -4  -2  10        5.72       10.40      1.96 o
  -3  -2  10     1488.58     1475.26     12.43 o
  -2  -2  10     1098.88     1114.19     20.77 o
  -1  -2  10      786.75      793.55     25.56 o
   0  -2  10      459.92      477.01     10.50 o
   1  -2  10      437.83      489.69      6.85 o
   2  -2  10     2712.50     2813.03     16.69 o
   3  -2  10     2723.46     3082.62     24.15 o
   4  -2  10      743.36      834.15     14.49 o
   5  -2  10      435.97      446.22     10.57 o
   6  -2  10     1013.64     1006.96     16.65 o
   7  -2  10       21.28       28.82      4.04 o
   8  -2  10      263.27      247.36      3.30 o
   9  -2  10       70.67       83.70      2.29 o
  10  -2  10      189.69      192.88      3.51 o
  11  -2  10        7.18        7.68      1.84 o
  12  -2  10       41.33       41.09      2.55 o
  13  -2  10       61.90       66.39      2.15 o
  14  -2  10       33.23       40.67      1.66 o
  15  -2  10       25.86       26.35      1.91 o
 -20  -1  10       31.98       32.79      2.42 o
 -19  -1  10      143.18      157.39      5.18 o
 -18  -1  10       13.63       15.15      2.25 o
 -17  -1  10       20.04       22.50      4.82 o
 -16  -1  10       14.80       18.44      2.92 o
 -15  -1  10      478.56      479.93     19.48 o
 -14  -1  10      436.66      406.09      9.93 o
 -13  -1  10      121.17      117.00      6.66 o
 -12  -1  10     2167.41     2115.38     53.63 o
 -11  -1  10        3.02        5.55      3.57 o
 -10  -1  10       12.82       14.94      3.79 o
  -8  -1  10     1390.19     1443.18     17.06 o
  -7  -1  10     1934.03     2024.72     18.87 o
  -6  -1  10     3325.75     3538.00     23.56 o
  -5  -1  10     5378.78     5617.52     34.99 o
  -4  -1  10      487.08      463.70     11.04 o
  -3  -1  10     1734.79     1802.53     21.00 o
  -2  -1  10       61.30       73.27      2.76 o
  -1  -1  10     1352.45     1351.56     31.21 o
   0  -1  10     1101.19     1081.48      9.29 o
   1  -1  10      639.77      591.51      9.75 o
   2  -1  10     4365.03     4566.62     72.99 o
   3  -1  10     1335.15     1417.46     16.48 o
   4  -1  10     2505.94     2744.86     24.24 o
   5  -1  10     1281.63     1328.46     17.93 o
   6  -1  10      480.16      471.73     11.55 o
   7  -1  10      291.93      297.16      9.86 o
   8  -1  10      984.56      961.41      6.62 o
   9  -1  10     1039.08     1056.02     27.09 o
  11  -1  10       19.33       23.32      1.85 o
  12  -1  10       16.28       14.81      1.73 o
  13  -1  10       46.95       46.10      1.98 o
  14  -1  10       21.81       22.33      2.39 o
  15  -1  10        0.71        0.61      1.72 o
  16  -1  10      140.67      137.55      2.75 o
 -20   0  10       46.35       63.40      3.06 o
 -19   0  10       13.17       14.72      3.40 o
 -18   0  10      293.05      302.31      6.59 o
 -17   0  10      140.86      168.54      8.10 o
 -16   0  10      398.96      345.30     16.08 o
 -15   0  10      151.78      146.75      3.64 o
 -14   0  10      924.88      962.47     18.74 o
 -13   0  10      955.80      881.97     35.80 o
 -12   0  10      206.62      216.49      4.93 o
 -11   0  10      772.99      730.20     14.22 o
 -10   0  10      203.63      210.29      7.46 o
  -9   0  10       98.87      109.18      5.29 o
  -8   0  10     2078.96     2164.22     29.31 o
  -7   0  10     8572.99     9244.07    285.68 o
  -6   0  10    20213.68    20980.24    509.25 o
  -5   0  10    19400.61    19275.52    158.80 o
  -4   0  10     3666.19     3658.70     21.78 o
  -3   0  10     1715.43     1613.23     11.77 o
  -2   0  10      657.84      631.32      4.95 o
  -1   0  10      210.71      203.96      2.97 o
   0   0  10     2356.90     2204.70     11.59 o
   1   0  10      109.47       94.56      3.00 o
   2   0  10       46.33       33.65      2.43 o
   3   0  10      295.60      246.98     11.85 o
   4   0  10      190.54      163.00     10.91 o
   5   0  10     2180.44     2047.47     86.76 o
   6   0  10      544.81      557.02     12.48 o
   7   0  10        3.33        5.33      3.06 o
   8   0  10      700.02      713.55      5.54 o
   9   0  10     6525.86     6579.99    113.53 o
  10   0  10     2268.46     2340.39     28.55 o
  11   0  10      176.62      181.71      3.28 o
  12   0  10        4.22        2.87      1.45 o
  13   0  10        0.00        0.95      2.23 o
  14   0  10       26.52       19.87      2.39 o
  15   0  10        1.82        6.52      1.79 o
  16   0  10       49.95       44.79      1.83 o
 -20   1  10       31.63       33.47      2.54 o
 -19   1  10      142.61      148.26      5.11 o
 -18   1  10       13.62       18.46      2.90 o
 -17   1  10       19.66       20.43      2.11 o
 -16   1  10       14.41       16.52      2.83 o
 -15   1  10      476.74      459.58     21.30 o
 -14   1  10      438.32      400.76     22.45 o
 -13   1  10      122.55      120.15      4.03 o
 -12   1  10     2169.19     2144.90     73.17 o
 -11   1  10        3.41        4.70      2.33 o
 -10   1  10       13.30       14.80      1.64 o
  -9   1  10      579.28      582.83      7.82 o
  -8   1  10     1392.36     1430.04     11.18 o
  -7   1  10     1927.03     2020.99     11.97 o
  -6   1  10     3333.23     3524.10     36.11 o
  -5   1  10     5362.28     5604.84     18.63 o
  -4   1  10      493.16      452.54      7.92 o
  -3   1  10     1734.29     1808.13     15.60 o
  -2   1  10       61.21       69.06      4.04 o
  -1   1  10     1353.45     1378.80     17.65 o
   0   1  10     1100.84     1096.20     25.66 o
   1   1  10      636.24      598.10      7.86 o
   2   1  10     4371.61     4813.77     70.23 o
   3   1  10     1333.49     1464.45     13.56 o
   4   1  10     2506.90     2692.22     19.41 o
   5   1  10     1274.43     1322.91     17.84 o
   6   1  10      479.18      475.08     11.47 o
   7   1  10      291.36      281.54      7.78 o
   8   1  10      986.39      940.49      8.16 o
   9   1  10     1037.93     1067.51      9.66 o
  10   1  10     1097.60     1080.88     12.04 o
  11   1  10       19.95       23.75      1.75 o
  12   1  10       16.59       17.32      1.75 o
  13   1  10       46.63       46.03      2.08 o
  14   1  10       21.54       20.02      1.67 o
  15   1  10        0.69        0.39      1.52 o
  16   1  10      139.97       98.75      2.49 o
 -19   2  10        2.73        3.94      1.33 o
 -18   2  10      215.88      243.07      6.52 o
 -17   2  10       15.22       16.48      3.20 o
 -16   2  10      287.25      302.13      7.27 o
 -15   2  10      138.86      139.59      4.37 o
 -14   2  10      318.69      299.34      6.35 o
 -13   2  10       44.85       45.41      3.23 o
 -12   2  10       61.91       52.54      7.70 o
 -11   2  10      895.58      914.11     16.81 o
 -10   2  10      383.86      412.73      6.35 o
  -9   2  10      381.16      346.88     12.09 o
  -8   2  10      257.45      288.21      4.69 o
  -7   2  10      954.50      914.08     23.43 o
  -6   2  10      532.04      560.84      5.95 o
  -5   2  10      409.75      372.52      7.52 o
  -4   2  10        5.14        8.19      2.20 o
  -3   2  10     1493.19     1463.70     13.98 o
  -2   2  10     1104.90     1093.48     33.27 o
  -1   2  10      782.61      822.74     16.20 o
   0   2  10      464.49      510.63     12.10 o
   1   2  10      437.11      491.01     17.84 o
   2   2  10     2718.92     2818.99     22.94 o
   3   2  10     2719.97     3028.28     20.74 o
   4   2  10      742.06      828.02     11.45 o
   5   2  10      435.57      444.81      8.92 o
   6   2  10     1017.93     1002.56     16.17 o
   7   2  10       20.99       22.19      1.83 o
   8   2  10      259.88      252.48      5.63 o
   9   2  10       71.44       88.07      3.17 o
  10   2  10      188.62      188.28      3.10 o
  11   2  10        7.09        8.10      1.50 o
  12   2  10       40.67       40.20      1.92 o
  13   2  10       62.94       61.18      2.30 o
  14   2  10       33.24       46.12      2.88 o
  15   2  10       26.21       23.97      1.91 o
 -19   3  10        8.84        7.96      1.80 o
 -18   3  10       15.12       13.75      1.79 o
 -17   3  10       23.74       31.24      4.32 o
 -16   3  10      177.48      199.60      5.86 o
 -15   3  10       30.17       31.05      3.58 o
 -14   3  10        4.85        5.64      1.86 o
 -13   3  10       21.89       27.93      2.30 o
 -11   3  10      159.13      171.63      7.93 o
 -10   3  10      246.95      244.54      3.50 o
  -9   3  10       32.37       33.00      3.48 o
  -8   3  10      407.28      420.72      9.69 o
  -7   3  10      711.89      691.29     16.03 o
  -6   3  10      104.59      120.70      7.28 o
  -5   3  10       11.21        8.14      2.51 o
  -4   3  10      218.36      263.25      7.08 o
  -3   3  10      125.49      162.87      5.54 o
  -2   3  10        6.20        6.04      2.32 o
  -1   3  10       56.70       67.37      2.51 o
   0   3  10      426.33      454.39     12.56 o
   1   3  10      183.38      204.37      3.95 o
   2   3  10      185.95      196.01      4.76 o
   3   3  10      815.42      844.76     12.41 o
   4   3  10       14.86       13.39      2.75 o
   5   3  10      467.63      458.50     13.32 o
   6   3  10      423.41      434.77      7.86 o
   7   3  10       93.03       86.74      2.05 o
   8   3  10      139.31      151.84      5.55 o
   9   3  10       34.55       27.96      1.64 o
  10   3  10      267.84      292.77      4.94 o
  11   3  10      325.10      318.43      5.23 o
  12   3  10       49.75       57.27      2.12 o
  13   3  10        7.96       10.79      1.46 o
  14   3  10       81.39       81.20      1.93 o
  15   3  10      332.53      291.85      3.80 o
 -18   4  10      209.81      162.04      3.25 o
 -17   4  10      132.57      137.79      3.99 o
 -16   4  10      222.42      229.76      6.33 o
 -15   4  10        0.25        2.85      2.09 o
 -14   4  10      341.86      351.65      6.53 o
 -13   4  10      280.78      293.25      5.88 o
 -12   4  10        1.42        1.30      2.32 o
 -11   4  10      541.94      503.60      7.88 o
 -10   4  10      292.76      287.73      8.61 o
  -9   4  10      425.63      452.24      4.73 o
  -8   4  10       26.76       26.85      1.77 o
  -7   4  10      110.65      111.91      3.72 o
  -6   4  10      349.97      352.02      9.37 o
  -5   4  10      245.63      247.79      7.85 o
  -4   4  10      178.43      209.40      7.07 o
  -3   4  10      192.68      191.00      6.52 o
  -2   4  10      221.88      220.50      6.82 o
  -1   4  10       89.01      100.48      7.06 o
   0   4  10     1375.22     1485.60     18.39 o
   1   4  10      236.04      255.87      6.13 o
   2   4  10      289.45      323.45     18.25 o
   3   4  10      689.22      711.07      5.91 o
   4   4  10        8.10       10.52      1.78 o
   5   4  10      123.50      128.60      8.78 o
   6   4  10      446.09      427.36     12.08 o
   7   4  10      141.50      146.23      4.66 o
   8   4  10     1095.34     1100.46      7.22 o
   9   4  10      298.83      318.51      4.66 o
  10   4  10      175.79      176.63      3.10 o
  11   4  10      161.84      164.88      5.21 o
  12   4  10       39.32       34.18      1.69 o
  13   4  10        1.81        3.78      1.87 o
  14   4  10       70.91       68.91      2.06 o
 -16   5  10       12.96       15.07      2.12 o
 -15   5  10       24.53       28.14      2.74 o
 -14   5  10      116.98       67.17     17.72 o
 -13   5  10       57.94       58.65      3.22 o
 -12   5  10      358.75      423.29      7.00 o
 -11   5  10      103.53      108.49      4.16 o
 -10   5  10       33.23       34.17      1.93 o
  -9   5  10      320.51      331.17     32.69 o
  -8   5  10       66.56       55.15      2.48 o
  -7   5  10       49.43       46.87      5.80 o
  -6   5  10       64.13       65.92      3.69 o
  -5   5  10      364.74      325.72     11.61 o
  -4   5  10      401.76      397.32     13.52 o
  -3   5  10        2.28        2.66      2.11 o
  -2   5  10      549.66      532.79      7.05 o
  -1   5  10       16.99       13.31      1.99 o
   1   5  10      343.62      372.09     20.41 o
   2   5  10      604.76      649.96     26.85 o
   3   5  10       61.71       56.96      2.51 o
   4   5  10       61.31       59.45      4.14 o
   5   5  10       13.06       17.36      1.75 o
   6   5  10      124.12      137.97      2.96 o
   7   5  10      492.91      500.25     10.99 o
   8   5  10       16.89       18.87      1.72 o
   9   5  10      234.36      247.08     11.31 o
  10   5  10       22.18       21.73      1.54 o
  11   5  10       41.90       37.29      2.03 o
  12   5  10       20.80       17.47      1.60 o
 -14   6  10       20.86       28.16      2.19 o
 -13   6  10      330.75      239.81      4.14 o
 -12   6  10       19.00       24.84      2.62 o
 -11   6  10      421.02      415.64      8.32 o
 -10   6  10      172.97      175.53      4.75 o
  -9   6  10        4.89        5.68      1.63 o
  -8   6  10       31.30       43.75      3.04 o
  -7   6  10      153.39      129.83      4.78 o
  -6   6  10      139.00      149.79      3.44 o
  -5   6  10       54.76       30.89      3.00 o
  -4   6  10      248.31      242.85      7.65 o
  -3   6  10       54.27       52.03      3.32 o
  -2   6  10        7.39        5.31      2.52 o
  -1   6  10      264.80      244.31      7.07 o
   0   6  10        7.44        3.73      3.35 o
   4   6  10       83.60       91.52      3.17 o
   5   6  10      131.25      141.70      3.57 o
   6   6  10      167.13      174.89      3.78 o
   7   6  10      187.20      218.45      3.95 o
   8   6  10       36.89       42.99      2.08 o
   9   6  10       47.85       54.89      2.06 o
  10   6  10       14.36        9.93      1.36 o
  11   6  10      322.72      364.98      3.55 o
 -12   7  10       18.38       19.46      1.66 o
 -11   7  10        5.35        3.32      1.65 o
 -10   7  10       49.72       55.40      2.56 o
  -9   7  10       48.84       56.16      2.61 o
  -8   7  10       11.43       15.05      1.71 o
  -7   7  10      270.38      336.13      9.59 o
  -6   7  10      111.13      129.34      2.39 o
  -5   7  10        4.00        3.13      1.38 o
  -4   7  10       12.44       16.64      2.04 o
  -3   7  10      112.55      124.73      4.25 o
  -2   7  10       92.20       96.65      2.92 o
  -1   7  10      100.11       93.05      4.49 o
   0   7  10       58.29       61.40      6.44 o
   1   7  10       30.66       25.44      3.48 o
   2   7  10      215.16      246.07      3.48 o
   3   7  10       22.16       19.45      1.62 o
   4   7  10       15.55       18.89      1.82 o
   5   7  10        9.36       10.02      4.27 o
   6   7  10       48.53       46.80     21.47 o
   7   7  10      211.32      254.90      3.27 o
   8   7  10       37.94       51.76      1.58 o
  -8   8  10       64.04       69.95      2.05 o
  -7   8  10       13.38       15.08      1.61 o
  -5   8  10       29.83       31.84      2.02 o
  -4   8  10       41.23       47.68      2.33 o
  -3   8  10       15.03       17.95      1.93 o
  -2   8  10       40.79       53.69      2.40 o
  -1   8  10       39.95       38.74      1.33 o
   0   8  10       61.37       64.10      2.00 o
   1   8  10      128.27      156.71      6.52 o
   2   8  10      108.38      117.73      2.24 o
   3   8  10       13.12       15.33      1.09 o
   4   8  10       13.67       18.08      1.01 o
  -7  -8  11       26.15       28.38      1.48 o
  -6  -8  11       59.34       52.99      1.96 o
  -5  -8  11       11.54        6.72      1.87 o
  -4  -8  11       52.13       52.42      2.16 o
  -3  -8  11       16.39       15.13      1.65 o
  -2  -8  11       95.05       98.14      2.67 o
  -1  -8  11       26.00       27.16      1.76 o
   0  -8  11       50.43       62.65      2.19 o
   1  -8  11       85.45       99.18      2.41 o
   2  -8  11       77.64       87.46      2.09 o
   3  -8  11       65.04       67.01      1.64 o
 -12  -7  11       31.92       34.24      1.65 o
 -11  -7  11       29.75       26.66      1.94 o
  -9  -7  11        6.76        5.42      2.13 o
  -6  -7  11       33.08       37.40      3.07 o
  -5  -7  11       52.81       39.85      3.03 o
  -3  -7  11        7.06        5.73      2.40 o
  -2  -7  11      131.39      108.06      3.85 o
  -1  -7  11        3.11        1.75      1.22 o
   0  -7  11       36.93       38.71      1.35 o
   1  -7  11       14.70       15.53      1.38 o
   2  -7  11      243.57      271.86      3.56 o
   3  -7  11      198.37      229.79      2.98 o
   4  -7  11        7.84        5.79      1.16 o
   5  -7  11       71.24       80.03      2.58 o
   6  -7  11      231.48      262.47      3.80 o
   7  -7  11      179.71      197.55      3.02 o
 -14  -6  11        4.56        5.62      1.72 o
 -13  -6  11       41.96       37.71      2.78 o
 -12  -6  11        3.50        1.08      2.48 o
 -11  -6  11      195.10      187.60      5.62 o
 -10  -6  11      255.85      240.52      6.54 o
  -8  -6  11       77.07       69.04      4.46 o
  -7  -6  11      170.60      146.59      5.65 o
  -5  -6  11        3.25        4.11      1.93 o
  -4  -6  11      219.39      190.23      5.91 o
  -3  -6  11        6.90        4.27      1.75 o
  -2  -6  11       47.75       44.37      1.65 o
  -1  -6  11      103.40       96.02      3.31 o
   0  -6  11       39.82       38.99      2.10 o
   1  -6  11        6.58        8.68      2.28 o
   2  -6  11      148.14      153.12      2.96 o
   3  -6  11       40.83       41.11      1.51 o
   4  -6  11       20.58       24.14      1.26 o
   5  -6  11       11.82       10.59      1.06 o
   6  -6  11      412.73      461.89      6.05 o
   7  -6  11       38.38       42.85      1.93 o
   8  -6  11       65.00       70.68      3.99 o
   9  -6  11       28.70       30.65      1.65 o
  10  -6  11      322.78      207.78     20.24 o
 -16  -5  11       56.20       57.65      2.76 o
 -15  -5  11       26.44       28.63      2.91 o
 -14  -5  11       42.05       43.98      3.71 o
 -13  -5  11       42.83       46.82      4.18 o
 -12  -5  11       37.30       32.39      4.08 o
 -11  -5  11       39.40       37.37      2.81 o
 -10  -5  11      547.58      506.31     10.18 o
  -9  -5  11      144.52      132.13      3.95 o
  -8  -5  11       11.05       13.34      2.47 o
  -7  -5  11      382.38      359.38      8.39 o
  -6  -5  11      123.00      113.55      4.24 o
  -5  -5  11       69.05       68.89      2.86 o
  -4  -5  11      257.09      235.53      4.24 o
  -3  -5  11       58.87       60.94      1.73 o
  -2  -5  11       78.74       67.76      4.02 o
  -1  -5  11      108.91      102.19      3.20 o
   0  -5  11     1370.44     1351.66     10.47 o
   1  -5  11      176.45      149.59      5.68 o
   2  -5  11      477.30      516.54     13.16 o
   3  -5  11       42.29       44.87      1.52 o
   4  -5  11      600.06      606.35      4.32 o
   5  -5  11      179.00      187.13      2.51 o
   6  -5  11       94.33      102.74      3.59 o
   7  -5  11       28.43       30.12      1.80 o
   8  -5  11      189.08      190.93      3.62 o
   9  -5  11        7.22       11.25      1.36 o
  10  -5  11      182.24      185.27      4.71 o
  11  -5  11       85.93       86.96      3.87 o
  12  -5  11       90.04       76.09      2.19 o
 -18  -4  11      146.81      135.84      3.14 o
 -17  -4  11       16.29       18.78      2.67 o
 -16  -4  11       56.06       58.75      2.46 o
 -15  -4  11        1.69        1.30      3.39 o
 -14  -4  11       54.19       56.46      4.84 o
 -13  -4  11       98.31       90.49      5.68 o
 -12  -4  11      322.04      319.12      8.83 o
 -11  -4  11       61.57       50.34      4.78 o
 -10  -4  11      213.92      205.56      9.34 o
  -9  -4  11      154.55      140.75      8.87 o
  -8  -4  11      205.32      205.97      6.03 o
  -7  -4  11       29.55       26.89      3.81 o
  -6  -4  11      128.77      126.17      5.64 o
  -5  -4  11      162.53      175.59     11.20 o
  -4  -4  11      519.16      555.18     17.54 o
  -3  -4  11      105.02      111.85      9.13 o
  -2  -4  11      469.76      406.54     14.54 o
  -1  -4  11      549.47      591.37     16.52 o
   0  -4  11      118.24      103.74      7.73 o
   1  -4  11      496.85      484.41     14.34 o
   2  -4  11      392.59      370.47      5.68 o
   3  -4  11      691.12      650.39     21.92 o
   4  -4  11       56.73       56.56      1.49 o
   5  -4  11       13.80       14.99      1.13 o
   6  -4  11      533.43      520.28      3.88 o
   7  -4  11      752.82      731.03      8.69 o
   8  -4  11      516.57      499.92      7.36 o
   9  -4  11      115.77      113.54      2.47 o
  10  -4  11       81.96       76.46      3.47 o
  11  -4  11       13.39       14.73      2.35 o
  12  -4  11       21.25       21.54      2.16 o
  13  -4  11       27.44       18.19      1.78 o
 -18  -3  11        9.68       10.36      2.63 o
 -17  -3  11      129.67      140.44      5.47 o
 -16  -3  11       93.68      102.20      5.73 o
 -15  -3  11      219.24      235.21      7.94 o
 -14  -3  11      148.79      149.96      6.97 o
 -13  -3  11       65.31       64.75      5.43 o
 -12  -3  11       57.26       61.88      5.49 o
 -11  -3  11     1136.21     1113.98     19.39 o
 -10  -3  11      908.40      893.35     16.89 o
  -8  -3  11       26.78       25.27      4.88 o
  -7  -3  11      170.61      161.24      5.59 o
  -6  -3  11       36.80       40.27      3.22 o
  -5  -3  11      421.93      444.84      7.74 o
  -4  -3  11       22.47       27.69      2.42 o
  -3  -3  11     1113.17     1107.79     21.62 o
  -2  -3  11       11.02        6.81      4.45 o
  -1  -3  11      123.52      121.04      7.70 o
   0  -3  11      171.12      167.86      8.25 o
   1  -3  11      408.12      405.30     12.09 o
   2  -3  11      210.76      193.66      8.61 o
   3  -3  11      105.94       86.98      3.94 o
   4  -3  11      145.24      158.94      4.76 o
   5  -3  11      124.08      118.88      2.95 o
   6  -3  11       11.02       13.60      1.72 o
   7  -3  11      656.31      642.84      4.35 o
   8  -3  11      428.78      400.35      3.72 o
   9  -3  11       26.17       27.13      1.76 o
  10  -3  11       68.83       61.45      2.26 o
  11  -3  11        7.24        4.44      1.54 o
  12  -3  11      125.84      133.91      5.95 o
  13  -3  11       14.95       14.74      1.34 o
  14  -3  11       60.00       53.57      1.66 o
 -19  -2  11       13.91       13.57      1.97 o
 -18  -2  11       63.05       77.57      4.72 o
 -17  -2  11      370.26      409.48      9.38 o
 -16  -2  11      113.39      130.24      6.72 o
 -15  -2  11       58.31       62.66      6.66 o
 -14  -2  11      971.83     1047.67     16.00 o
 -13  -2  11       26.92       29.83      2.26 o
 -12  -2  11      840.25      913.67     11.22 o
 -11  -2  11     4179.82     4264.06     39.84 o
 -10  -2  11      407.77      378.41     10.98 o
  -9  -2  11     1987.31     2036.23     23.30 o
  -8  -2  11      713.41      689.55     12.93 o
  -7  -2  11      695.42      736.52     12.50 o
  -5  -2  11       73.83       69.63      3.31 o
  -4  -2  11      103.89      115.19      4.44 o
  -3  -2  11      154.41      153.99      4.84 o
  -2  -2  11      345.15      335.94      4.17 o
  -1  -2  11      564.73      630.06      5.51 o
   0  -2  11      460.84      475.88     11.02 o
   1  -2  11      839.60      846.06     23.82 o
   2  -2  11       63.68       92.76      9.57 o
   3  -2  11     1971.18     2131.74     23.13 o
   4  -2  11      320.08      319.90     21.29 o
   5  -2  11       91.44       89.98      5.41 o
   6  -2  11       20.80       27.89      3.84 o
   7  -2  11        9.53       16.33      1.87 o
   8  -2  11      179.82      164.47      3.83 o
   9  -2  11      115.70      108.86      3.02 o
  10  -2  11      315.12      317.57      4.36 o
  11  -2  11       28.72       27.26      1.93 o
  12  -2  11        6.09        9.82      1.64 o
  13  -2  11      147.14      155.64      2.78 o
  14  -2  11       27.80       29.66      1.43 o
  15  -2  11       68.12       74.17      1.67 o
 -20  -1  11       32.52       29.50      2.28 o
 -19  -1  11       45.29       48.58      3.90 o
 -18  -1  11        6.53        5.94      3.81 o
 -17  -1  11       35.77       34.25      4.86 o
 -16  -1  11      196.70      209.99      5.19 o
 -15  -1  11       77.66       80.59      3.95 o
 -14  -1  11     1067.66     1082.70     15.75 o
 -13  -1  11      370.94      368.22     16.78 o
 -12  -1  11      351.05      349.67     12.94 o
 -11  -1  11      177.79      194.58      8.13 o
 -10  -1  11     1488.09     1408.57     19.64 o
  -9  -1  11      650.57      654.42     12.68 o
  -8  -1  11      652.75      710.16     12.35 o
  -7  -1  11     2783.22     2804.85     22.82 o
  -6  -1  11     1913.61     1947.67     18.08 o
  -5  -1  11     2212.11     2420.85     23.42 o
  -4  -1  11      458.92      434.49      6.42 o
  -3  -1  11      772.30      762.40      8.17 o
  -2  -1  11       11.94       13.77      1.92 o
  -1  -1  11      274.82      308.11     11.79 o
   0  -1  11     1377.10     1346.93     10.72 o
   1  -1  11      392.77      368.01     19.12 o
   2  -1  11      354.95      406.77      6.34 o
   3  -1  11      584.72      611.08     11.48 o
   4  -1  11      529.04      565.29     11.74 o
   5  -1  11       68.69       59.74      4.93 o
   6  -1  11       17.96       17.94      3.86 o
   7  -1  11     2268.50     2152.51     26.12 o
   8  -1  11      405.20      389.93      9.79 o
   9  -1  11      346.71      323.08      6.14 o
  10  -1  11        5.01        2.68      1.57 o
  11  -1  11      239.50      221.02      5.05 o
  12  -1  11      112.45       99.95      4.17 o
  13  -1  11       49.31       54.98      2.36 o
  14  -1  11       39.12       37.85      1.55 o
  15  -1  11       11.14       12.49      1.73 o
 -20   0  11        1.70        5.61      2.14 o
 -19   0  11       34.53       32.17      3.65 o
 -18   0  11        1.57        2.58      2.17 o
 -17   0  11        1.88        4.11      2.58 o
 -16   0  11      109.27      138.65      4.45 o
 -15   0  11      690.36      716.13      9.21 o
 -14   0  11      238.90      248.53      5.47 o
 -13   0  11      116.63      111.43      2.92 o
 -12   0  11       42.54       44.09      2.67 o
 -11   0  11      173.76      182.49      7.69 o
 -10   0  11        0.60        5.88      3.25 o
  -9   0  11      122.57      113.37      5.66 o
  -8   0  11     2297.34     2567.54     57.60 o
  -7   0  11      139.51      183.32     11.04 o
  -6   0  11       51.06       54.19      2.02 o
  -5   0  11     4830.65     4932.95     80.51 o
  -4   0  11      693.22      682.44     10.09 o
  -3   0  11       22.34       33.87      1.66 o
  -2   0  11      104.13      120.66      2.46 o
  -1   0  11     1211.19     1249.03     33.29 o
   0   0  11      161.10      153.39      3.43 o
   1   0  11       73.67       79.12      4.41 o
   2   0  11      114.93       73.27      4.57 o
   3   0  11       27.51       36.01      3.90 o
   4   0  11       11.07       22.01      3.57 o
   5   0  11      170.26      173.48      7.17 o
   6   0  11       54.75       51.00      4.80 o
   7   0  11     1141.73     1139.32     19.24 o
   8   0  11     2590.38     2601.50     15.15 o
   9   0  11      944.00      943.32      6.42 o
  10   0  11       19.90       23.11      3.32 o
  11   0  11       20.17       18.29      1.77 o
  12   0  11       81.33      101.50      7.32 o
  13   0  11        4.76        7.14      2.31 o
  14   0  11       32.63       28.56      2.35 o
  15   0  11       67.06       60.95      2.40 o
 -20   1  11       32.60       31.66      2.49 o
 -19   1  11       44.43       40.03      3.15 o
 -18   1  11        6.32        5.52      2.22 o
 -17   1  11       36.96       35.82      2.88 o
 -16   1  11      195.58      203.04      4.91 o
 -15   1  11       78.62       73.92      4.06 o
 -14   1  11     1065.30     1092.77     13.61 o
 -13   1  11      374.53      354.29     13.04 o
 -12   1  11      352.92      356.14     14.05 o
 -11   1  11      178.14      199.73      7.66 o
 -10   1  11     1486.85     1502.81     25.69 o
  -9   1  11      653.26      689.70      8.86 o
  -8   1  11      653.33      702.21      7.51 o
  -7   1  11     2778.12     2851.61     21.77 o
  -6   1  11     1915.86     1950.89     17.76 o
  -5   1  11     2216.56     2378.68     17.11 o
  -4   1  11      456.95      448.45      7.48 o
  -3   1  11      773.60      796.73      7.57 o
  -2   1  11       12.63       16.10      1.81 o
  -1   1  11      273.47      304.59      7.00 o
   0   1  11     1382.05     1348.79     10.46 o
   1   1  11      390.00      371.80     10.55 o
   2   1  11      357.88      402.03      7.27 o
   3   1  11      585.94      629.39      9.41 o
   4   1  11      534.88      581.02     15.85 o
   5   1  11       68.87       60.08      3.97 o
   6   1  11       17.65       20.80      3.77 o
   7   1  11     2262.08     2202.72     12.17 o
   8   1  11      406.50      374.50     12.97 o
   9   1  11      345.66      322.81      6.18 o
  10   1  11        4.86        2.24      1.43 o
  11   1  11      239.56      215.76      3.46 o
  12   1  11      111.36      103.04      4.29 o
  13   1  11       50.24       53.63      2.09 o
  14   1  11       39.19       41.36      2.50 o
  15   1  11       11.29       10.36      1.48 o
 -19   2  11       13.73       14.49      1.57 o
 -18   2  11       62.63       71.83      2.85 o
 -17   2  11      368.33      390.24     11.96 o
 -16   2  11      112.68      120.32      5.33 o
 -15   2  11       58.14       60.65      4.02 o
 -14   2  11      971.81     1044.46     13.00 o
 -13   2  11       27.02       34.90      3.45 o
 -11   2  11     4185.66     4289.44     61.01 o
 -10   2  11      406.96      398.13      6.43 o
  -9   2  11     1990.73     2021.64     20.28 o
  -8   2  11      710.61      691.76     14.55 o
  -7   2  11      700.04      726.53     11.63 o
  -6   2  11      820.23      845.19     12.65 o
  -5   2  11       73.75       78.08      3.99 o
  -4   2  11      103.82      114.24      4.64 o
  -3   2  11      154.23      166.13      3.91 o
  -2   2  11      341.99      334.69      5.80 o
  -1   2  11      566.81      638.51     10.87 o
   0   2  11      461.66      461.29      6.09 o
   1   2  11      834.03      837.87     21.73 o
   2   2  11       65.29       92.27      3.42 o
   3   2  11     1965.29     2074.13     17.88 o
   4   2  11      320.14      318.98      7.58 o
   5   2  11       89.90       95.38      4.68 o
   6   2  11       21.10       24.90      3.40 o
   7   2  11        9.22       16.08      1.32 o
   8   2  11      179.96      172.62      8.86 o
   9   2  11      115.36      111.84      3.67 o
  10   2  11      313.77      304.68      3.86 o
  11   2  11       28.87       26.93      1.78 o
  12   2  11        5.96       10.84      1.51 o
  13   2  11      147.71      152.27      3.90 o
  14   2  11       28.49       29.53      1.59 o
  15   2  11       67.33       73.81      2.36 o
 -18   3  11        9.48        8.85      1.70 o
 -17   3  11      128.60      131.61      4.67 o
 -16   3  11       94.00      111.41      4.81 o
 -15   3  11      217.85      234.69      6.52 o
 -14   3  11      147.05      138.80      3.97 o
 -13   3  11       64.76       63.58      3.29 o
 -12   3  11       57.74       56.47      4.60 o
 -11   3  11     1136.00     1104.19     20.26 o
 -10   3  11      912.06      901.23      6.10 o
  -9   3  11      526.33      516.70      5.95 o
  -8   3  11       26.28       28.08      2.27 o
  -7   3  11      173.20      169.05      4.34 o
  -6   3  11       37.67       40.43      3.71 o
  -5   3  11      422.23      438.30      9.32 o
  -4   3  11       22.43       35.66      3.30 o
  -3   3  11     1111.33     1160.80     14.23 o
  -2   3  11       11.24       12.50      2.51 o
  -1   3  11      121.31      111.44      3.89 o
   0   3  11      169.03      161.64      5.88 o
   1   3  11      401.80      408.62      5.70 o
   2   3  11      209.17      208.23      4.18 o
   3   3  11      105.06       95.22      5.04 o
   4   3  11      144.36      142.33      9.00 o
   5   3  11      124.45      123.55      2.65 o
   6   3  11       11.32       21.08      7.98 o
   7   3  11      656.08      674.75      6.68 o
   8   3  11      429.51      424.14      5.49 o
   9   3  11       26.96       31.05      2.21 o
  10   3  11       69.11       64.62      2.19 o
  11   3  11        6.96        2.65      1.46 o
  12   3  11      124.60      131.83      2.72 o
  13   3  11       14.65       17.24      1.55 o
  14   3  11       60.70       53.37      2.86 o
 -18   4  11      147.02      133.13      3.09 o
 -17   4  11       16.22       23.41      3.63 o
 -16   4  11       56.18       59.19      3.51 o
 -15   4  11        1.75        1.83      2.08 o
 -14   4  11       54.25       64.66      2.62 o
 -13   4  11       98.07      100.53      4.03 o
 -12   4  11      321.04      320.85      6.51 o
 -11   4  11       62.05       53.13      3.00 o
 -10   4  11      215.57      201.25      8.22 o
  -9   4  11      154.47      144.59      2.97 o
  -8   4  11      205.80      211.64      6.01 o
  -7   4  11       29.28       30.05      1.82 o
  -6   4  11      128.97      113.53      5.03 o
  -5   4  11      162.66      156.79      6.44 o
  -4   4  11      515.76      556.11     11.31 o
  -3   4  11      103.53      109.84      5.30 o
  -2   4  11      467.25      429.59      9.47 o
  -1   4  11      551.92      613.59     10.94 o
   0   4  11      117.27      110.83      4.79 o
   1   4  11      497.24      514.79      8.67 o
   2   4  11      392.29      373.65     10.39 o
   3   4  11      692.57      693.79      9.27 o
   4   4  11       56.46       60.79      4.63 o
   5   4  11       13.57       11.70      1.58 o
   6   4  11      533.83      522.85      5.08 o
   7   4  11      749.95      747.73      7.40 o
   8   4  11      521.73      523.27      5.06 o
   9   4  11      115.57      116.24      3.24 o
  10   4  11       84.36       81.64      2.30 o
  11   4  11       13.52       14.11      1.49 o
  12   4  11       21.97       24.33      1.51 o
  13   4  11       27.27       23.25      1.68 o
 -16   5  11       55.89       62.74      2.84 o
 -15   5  11       25.64       29.11      2.75 o
 -14   5  11       41.95       52.76      3.50 o
 -13   5  11       42.44       52.75      3.23 o
 -12   5  11       37.68       41.38      3.50 o
 -11   5  11       39.52       43.98      3.92 o
 -10   5  11      552.29      511.20      7.98 o
  -9   5  11      144.98      138.28      7.07 o
  -8   5  11       10.78       14.42      2.01 o
  -7   5  11      381.73      365.50      7.07 o
  -6   5  11      122.21      118.65      3.20 o
  -5   5  11       68.47       71.68      2.40 o
  -4   5  11      255.64      232.35     11.27 o
  -3   5  11       58.27       60.13      4.39 o
  -2   5  11       77.95       73.84      6.51 o
  -1   5  11      108.70       97.72      4.80 o
   0   5  11     1363.05     1327.82     10.45 o
   2   5  11      477.06      544.14     24.99 o
   3   5  11       42.25       42.42      3.91 o
   4   5  11      600.00      604.54      6.08 o
   5   5  11      178.79      189.98      3.53 o
   6   5  11       95.42      103.02      5.22 o
   7   5  11       28.64       32.83      3.98 o
   8   5  11      188.88      203.59      5.47 o
   9   5  11        7.42        9.34      1.42 o
  10   5  11      182.10      182.82      4.62 o
  11   5  11       85.24       91.31      2.50 o
  12   5  11       89.88       97.20      2.23 o
 -14   6  11        4.64        8.00      1.80 o
 -13   6  11       42.23       26.37      2.26 o
 -12   6  11        3.78        2.20      2.32 o
 -11   6  11      195.48      205.85      4.76 o
 -10   6  11      257.09      261.87      5.52 o
  -9   6  11      121.56      122.84      3.19 o
  -8   6  11       77.83       75.57      2.83 o
  -7   6  11      172.39      155.87      3.57 o
  -6   6  11      785.11      804.98      7.45 o
  -5   6  11        3.43        2.69      1.57 o
  -4   6  11      219.46      183.34      5.14 o
  -3   6  11        7.17        3.35      1.37 o
  -2   6  11       47.52       41.65      2.53 o
   1   6  11        6.95        1.21      3.43 o
   4   6  11       20.19       23.52      2.15 o
   5   6  11       11.81       11.52      1.87 o
   6   6  11      412.41      444.98      5.49 o
   7   6  11       38.36       47.95      2.20 o
   8   6  11       65.13       78.59      2.39 o
   9   6  11       28.57       33.82      1.71 o
 -12   7  11       31.56       16.99      1.37 o
 -11   7  11       30.07       22.52      1.82 o
 -10   7  11       29.14       39.58      2.28 o
  -9   7  11        6.80       10.74      1.51 o
  -8   7  11      113.86      120.95      2.16 o
  -7   7  11      352.26      366.29      3.49 o
  -6   7  11       32.38       40.49      1.70 o
  -5   7  11       51.69       42.61      3.17 o
  -4   7  11      162.63      183.37      3.51 o
  -3   7  11        7.21        9.71      2.94 o
  -2   7  11      130.89      117.43      4.02 o
  -1   7  11        3.23        2.06      1.59 o
   0   7  11       36.29       38.79      2.20 o
   1   7  11       14.75       15.36      1.84 o
   2   7  11      241.94      268.21      8.74 o
   3   7  11      198.62      227.23      7.85 o
   4   7  11        8.04        2.59      1.27 o
   5   7  11       71.75       64.31     26.23 o
   6   7  11      234.59      221.47    109.54 o
   7   7  11      181.05      212.57      2.87 o
  -7   8  11       25.77       33.14      1.72 o
  -6   8  11       59.94       63.91      2.26 o
  -5   8  11       11.21        8.14      1.56 o
  -4   8  11       51.44       60.16      2.34 o
  -3   8  11       16.90       15.56      1.73 o
  -2   8  11       93.20      104.50      2.84 o
  -1   8  11       25.64       27.93      1.16 o
   0   8  11       49.40       66.77      1.90 o
   1   8  11       85.21      104.27      2.14 o
   2   8  11       77.62       87.61      1.87 o
   3   8  11       64.98       72.22      1.59 o
  -7  -8  12       61.51       54.53      1.72 o
  -6  -8  12       53.49       43.40      1.71 o
  -5  -8  12       18.73       11.63      5.17 o
  -4  -8  12        8.09       10.71      1.42 o
  -3  -8  12        3.99        3.90      1.37 o
  -2  -8  12       18.73       18.52      1.63 o
  -1  -8  12       16.95       20.42      1.53 o
   0  -8  12       42.18       52.18      1.88 o
   1  -8  12      133.49      150.49      2.56 o
   2  -8  12       74.55       89.78      1.89 o
 -11  -7  12      214.85      207.26      3.73 o
 -10  -7  12       12.19       13.68      2.02 o
  -7  -7  12       24.65       19.88      2.60 o
  -4  -7  12      199.58      188.81      4.76 o
  -2  -7  12       27.80       36.15      2.65 o
  -1  -7  12       16.21       18.64      2.20 o
   0  -7  12       26.00       21.93      1.16 o
   1  -7  12        4.82        6.41      0.98 o
   2  -7  12       78.69       90.65      1.70 o
   3  -7  12       59.91       64.41      1.31 o
   4  -7  12      109.28      121.43      4.90 o
   5  -7  12        2.22        5.46      1.55 o
   6  -7  12       75.68       87.15      2.27 o
   7  -7  12       76.19       77.16      1.88 o
 -14  -6  12        7.27       10.47      1.84 o
 -13  -6  12       37.99       36.63      2.68 o
 -12  -6  12       10.85       10.44      2.55 o
 -11  -6  12       64.99       61.17      3.91 o
  -8  -6  12      127.49      123.17      5.17 o
  -7  -6  12      197.38      192.52     12.27 o
  -6  -6  12       75.10       72.51      5.13 o
  -5  -6  12      107.90      114.13      3.35 o
  -4  -6  12      149.85      153.81      3.59 o
  -3  -6  12       23.75       19.32      1.36 o
  -2  -6  12      461.21      454.10      4.29 o
  -1  -6  12      297.68      295.75      5.79 o
   0  -6  12       31.36       32.92      1.63 o
   1  -6  12       93.95      100.17      2.50 o
   2  -6  12       32.36       22.43      1.81 o
   3  -6  12      147.74      155.36      2.31 o
   4  -6  12       54.33       55.72      1.52 o
   5  -6  12       82.60       90.68      3.35 o
   6  -6  12      242.54      250.98      4.49 o
   7  -6  12      122.95      134.82      3.26 o
   8  -6  12      111.17      124.44      2.79 o
   9  -6  12      124.47      131.85      2.35 o
 -16  -5  12       89.88       91.43      3.11 o
 -15  -5  12       35.93       45.21      3.16 o
 -14  -5  12       40.42       46.87      3.66 o
 -13  -5  12       31.36       34.39      3.87 o
 -12  -5  12      137.89      133.16      4.70 o
 -11  -5  12       10.88        9.02      2.43 o
 -10  -5  12       56.68       54.86      3.12 o
  -9  -5  12       89.03       81.33      3.43 o
  -8  -5  12      308.13      305.23      7.90 o
  -7  -5  12      329.83      323.46      9.10 o
  -6  -5  12       22.67       20.96      3.40 o
  -5  -5  12      419.83      383.06      5.83 o
  -4  -5  12       92.66       95.11      3.07 o
  -3  -5  12      176.03      166.20      2.56 o
  -2  -5  12       68.28       64.85      2.55 o
  -1  -5  12       11.24       12.85      1.65 o
   0  -5  12      285.58      251.56      3.79 o
   1  -5  12       70.90       75.35      3.80 o
   2  -5  12      139.83      144.77     10.08 o
   3  -5  12       79.27       75.69      1.78 o
   4  -5  12       94.84       97.54      2.39 o
   5  -5  12       12.18       11.51      1.14 o
   6  -5  12       14.52       11.49      0.98 o
   7  -5  12       18.13       13.77      1.51 o
   8  -5  12       14.40       19.38      1.50 o
   9  -5  12       28.96       26.07      1.45 o
  10  -5  12       22.58       17.02      1.38 o
  11  -5  12      100.36       89.85      2.54 o
 -17  -4  12       13.67       14.13      2.52 o
 -16  -4  12        3.95        4.48      1.85 o
 -15  -4  12      102.56      109.83      5.25 o
 -14  -4  12       53.00       46.45      4.62 o
 -13  -4  12       44.96       38.84      4.52 o
 -12  -4  12      168.77      165.48      6.76 o
 -11  -4  12      942.09      899.37     13.66 o
 -10  -4  12      306.68      321.74      8.54 o
  -9  -4  12      437.08      438.25      8.40 o
  -8  -4  12      213.29      241.21      6.27 o
  -7  -4  12      280.09      265.52      6.26 o
  -6  -4  12      340.33      333.40      5.05 o
  -5  -4  12       29.96       30.86      2.22 o
  -4  -4  12      148.05      163.33      9.90 o
  -3  -4  12      423.00      388.44     14.77 o
  -2  -4  12      183.97      168.38      9.95 o
  -1  -4  12      121.52      146.24      9.14 o
   0  -4  12        8.12        9.70      1.61 o
   1  -4  12      108.93      117.33      4.46 o
   2  -4  12      354.71      312.92     11.19 o
   3  -4  12       68.08       63.20      2.21 o
   4  -4  12      195.85      184.51      2.29 o
   5  -4  12       66.45       65.78      1.64 o
   6  -4  12       54.35       64.24      1.42 o
   7  -4  12       93.84       96.62      2.44 o
   8  -4  12      117.97      115.69      2.52 o
   9  -4  12       86.29       87.17      2.79 o
  10  -4  12        6.44        5.59      2.20 o
  11  -4  12      104.50       99.70      4.44 o
  12  -4  12        6.65        6.50      1.68 o
 -18  -3  12       21.88       20.59      2.74 o
 -17  -3  12       50.51       60.31      4.26 o
 -16  -3  12      193.41      202.15      6.91 o
 -15  -3  12       77.77       96.46      5.79 o
 -14  -3  12      227.90      233.94      8.01 o
 -13  -3  12      473.41      528.20     11.55 o
 -12  -3  12      792.83      827.15     13.83 o
 -10  -3  12     1139.18     1137.55     16.93 o
  -9  -3  12      110.73      108.87      8.56 o
  -8  -3  12       17.02       22.25      3.84 o
  -7  -3  12     1067.69     1028.90     22.42 o
  -6  -3  12       93.50       84.00      4.06 o
  -5  -3  12        2.91        1.71      1.92 o
  -4  -3  12      338.70      288.32      6.02 o
  -3  -3  12      155.69      153.00      9.00 o
  -2  -3  12       57.79       45.22      5.63 o
  -1  -3  12      167.47      147.25      8.27 o
   0  -3  12      178.50      158.72      8.22 o
   1  -3  12      529.39      484.79     13.24 o
   2  -3  12      484.64      461.98     12.74 o
   3  -3  12      416.55      420.82     11.90 o
   4  -3  12      181.39      178.00      4.98 o
   5  -3  12      610.12      597.27      9.08 o
   6  -3  12       63.17       67.41      1.67 o
   7  -3  12      523.89      550.20      6.28 o
   8  -3  12      108.08      100.95      3.23 o
   9  -3  12      101.58      102.38      2.67 o
  10  -3  12      137.50      133.96      2.87 o
  11  -3  12        3.60        5.03      1.43 o
  12  -3  12        1.06        5.25      1.10 o
  13  -3  12      123.03      106.88      1.70 o
  14  -3  12       12.49       10.37      1.24 o
 -19  -2  12       33.69       30.35      1.25 o
 -18  -2  12      152.24      154.62      5.59 o
 -17  -2  12       68.23       69.83      5.23 o
 -16  -2  12      227.83      232.63      8.08 o
 -15  -2  12      195.91      209.98      7.96 o
 -14  -2  12      491.83      548.78     11.87 o
 -13  -2  12      504.20      539.55      7.96 o
 -12  -2  12      459.78      448.41     10.18 o
 -11  -2  12       58.67       60.64      2.70 o
 -10  -2  12      237.26      249.19      9.14 o
  -9  -2  12      647.03      664.05     13.72 o
  -8  -2  12       87.17       84.26      5.06 o
  -7  -2  12       69.24       80.98      5.32 o
  -6  -2  12      299.64      335.01      6.82 o
  -5  -2  12      269.38      310.05     10.84 o
  -4  -2  12      189.34      176.44      6.95 o
  -3  -2  12      607.94      584.43     17.39 o
  -2  -2  12      160.54      153.88      3.08 o
  -1  -2  12      312.42      348.28      5.79 o
   0  -2  12      588.21      595.92     15.97 o
   1  -2  12       16.53       13.47      1.98 o
   2  -2  12       25.20       29.99      4.29 o
   3  -2  12       14.28       19.95      2.40 o
   4  -2  12      600.99      610.65     12.50 o
   5  -2  12       59.19       51.71      4.56 o
   6  -2  12      158.03      166.16      3.40 o
   7  -2  12      235.10      228.75      3.18 o
   8  -2  12      149.17      147.67      3.62 o
   9  -2  12      115.45      102.63      4.58 o
  10  -2  12      352.91      342.68     10.04 o
  11  -2  12       27.64       26.10      2.15 o
  12  -2  12      411.36      393.38      6.13 o
  13  -2  12       37.39       39.36      1.71 o
  14  -2  12      420.30      409.35     14.47 o
  15  -2  12      103.16       95.43      2.14 o
 -20  -1  12       11.15       11.73      1.99 o
 -19  -1  12       84.86       97.64      4.33 o
 -18  -1  12       27.09       26.41      4.03 o
 -17  -1  12      188.20      202.17      7.44 o
 -16  -1  12       20.92       23.66      3.12 o
 -15  -1  12      157.77      169.49      4.95 o
 -14  -1  12       12.91       13.12      2.91 o
 -13  -1  12     1267.02     1212.64     32.71 o
 -12  -1  12      362.72      349.04     17.69 o
 -11  -1  12      561.31      562.16     11.53 o
  -9  -1  12      327.18      341.95      9.42 o
  -8  -1  12       80.37       86.60      5.08 o
  -7  -1  12      674.80      695.01      9.51 o
  -6  -1  12       24.03       25.89      3.65 o
  -5  -1  12      418.97      419.39      6.74 o
  -4  -1  12     3803.77     3909.76     17.31 o
  -3  -1  12       83.03       93.59      5.34 o
  -2  -1  12      101.58      100.91      3.90 o
  -1  -1  12      973.74      951.44     37.39 o
   1  -1  12      475.78      496.25     11.71 o
   2  -1  12     1763.19     1815.35     19.17 o
   3  -1  12      747.92      717.46     12.95 o
   4  -1  12      135.50      126.82      6.18 o
   5  -1  12      454.88      435.60     11.38 o
   6  -1  12      457.78      416.95     11.55 o
   7  -1  12      577.96      576.00      9.61 o
   8  -1  12     1198.20     1183.04     19.03 o
   9  -1  12      672.71      712.21     25.92 o
  10  -1  12      684.63      650.58     10.89 o
  11  -1  12      680.14      701.25     15.00 o
  12  -1  12      113.41      112.23      6.69 o
  13  -1  12       17.30       20.35      1.55 o
  14  -1  12      215.74      201.05      7.73 o
  15  -1  12       41.72       44.91      1.99 o
 -20   0  12      331.48      352.45      5.66 o
 -19   0  12        0.45        1.13      2.83 o
 -18   0  12        1.10        3.50      2.24 o
 -17   0  12        7.27        7.65      2.60 o
 -16   0  12        8.36        9.97      2.74 o
 -15   0  12      107.27      113.48      4.80 o
 -14   0  12       21.67       29.57      3.59 o
 -13   0  12        4.16        8.19      1.59 o
 -12   0  12       13.35       16.08      1.57 o
 -11   0  12       14.15        9.02      3.77 o
 -10   0  12       19.16       10.80      3.46 o
  -9   0  12       94.87       97.40      5.51 o
  -8   0  12      426.85      368.93      5.39 o
  -7   0  12     1176.33     1308.46     58.90 o
  -6   0  12     1172.69     1183.76      7.83 o
  -5   0  12    14552.43    16403.95    196.88 o
  -4   0  12     1569.37     1802.03     19.83 o
  -3   0  12     1882.61     2041.10     15.45 o
  -2   0  12      875.32      966.21     11.99 o
  -1   0  12        1.53        5.08      1.42 o
   0   0  12       10.41       13.39      1.65 o
   1   0  12      417.92      377.49      8.77 o
   2   0  12       70.39       66.37      4.54 o
   3   0  12      762.44      719.89     13.01 o
   4   0  12     1881.53     1812.90     21.47 o
   5   0  12      182.04      161.80      7.31 o
   6   0  12      150.52      149.11      7.47 o
   7   0  12      485.05      498.99      4.52 o
   8   0  12       44.31       36.48      1.79 o
   9   0  12      314.98      304.94     13.96 o
  10   0  12        9.10       11.66      1.75 o
  11   0  12      553.78      562.44      5.42 o
  12   0  12       75.79       92.87      2.41 o
  13   0  12        0.52       -0.81      2.13 o
  14   0  12       49.95       47.81      2.57 o
  15   0  12       98.91       86.65      2.45 o
 -20   1  12       11.18       11.06      1.98 o
 -19   1  12       85.12       95.83      4.24 o
 -18   1  12       26.79       27.85      2.53 o
 -17   1  12      188.40      186.64      4.54 o
 -16   1  12       20.48       21.61      2.89 o
 -15   1  12      156.41      163.57      4.55 o
 -14   1  12       13.57       15.82      2.33 o
 -13   1  12     1262.47     1176.35     34.42 o
 -12   1  12      360.67      347.51      6.14 o
 -11   1  12      558.72      574.50     16.76 o
 -10   1  12     1025.17     1028.02     11.91 o
  -9   1  12      326.68      345.91     16.29 o
  -8   1  12       81.78       99.44      3.20 o
  -7   1  12      675.55      708.06      7.69 o
  -6   1  12       23.52       27.86      2.03 o
  -5   1  12      420.78      432.65      7.80 o
  -4   1  12     3799.71     3861.01     17.36 o
  -3   1  12       80.76       89.48      3.03 o
  -2   1  12      100.57      101.14      3.16 o
  -1   1  12      978.14     1073.35     33.12 o
   0   1  12     1143.53     1128.87     13.76 o
   1   1  12      471.86      493.45     10.13 o
   2   1  12     1770.17     1851.97     19.78 o
   3   1  12      749.68      802.19     13.81 o
   4   1  12      137.75      135.28      6.50 o
   5   1  12      455.79      456.33     11.54 o
   6   1  12      459.86      420.57     11.64 o
   7   1  12      578.55      584.21      4.88 o
   8   1  12     1195.92     1183.39      8.60 o
   9   1  12      673.58      710.92     22.59 o
  10   1  12      677.29      664.71      7.69 o
  11   1  12      679.00      687.92      8.74 o
  12   1  12      112.09      108.66      3.91 o
  13   1  12       17.33       17.84      2.32 o
  14   1  12      214.39      204.74      3.95 o
  15   1  12       41.89       43.01      2.07 o
 -19   2  12       33.96       32.99      2.14 o
 -18   2  12      151.20      156.57      3.57 o
 -17   2  12       67.54       74.99      4.65 o
 -16   2  12      226.27      212.71      6.50 o
 -15   2  12      195.15      212.25      6.63 o
 -14   2  12      492.63      530.33      9.52 o
 -13   2  12      502.04      552.26      9.45 o
 -12   2  12      457.87      456.95      8.30 o
 -11   2  12       59.13       55.28      4.26 o
 -10   2  12      236.62      254.80      5.68 o
  -9   2  12      644.55      682.34      8.38 o
  -8   2  12       88.03       74.70      3.68 o
  -7   2  12       70.91       87.43      3.22 o
  -6   2  12      301.03      362.55      8.09 o
  -5   2  12      264.61      319.70      7.49 o
  -4   2  12      189.21      170.95      5.55 o
  -3   2  12      603.22      642.17     13.34 o
  -2   2  12      159.87      164.20      5.31 o
  -1   2  12      313.09      354.06     10.04 o
   0   2  12      584.41      604.11      9.12 o
   1   2  12       16.69       11.27      1.67 o
   2   2  12       24.65       26.56      2.83 o
   3   2  12       14.16       16.28      2.94 o
   4   2  12      598.67      615.74     10.60 o
   5   2  12       57.92       54.36      4.78 o
   6   2  12      156.13      166.30      2.73 o
   7   2  12      235.05      238.06      2.46 o
   8   2  12      147.41      150.81      6.85 o
   9   2  12      115.51      101.97      2.39 o
  10   2  12      353.25      347.39     10.60 o
  11   2  12       28.15       27.66      2.33 o
  12   2  12      409.10      398.62     12.40 o
  13   2  12       37.60       34.79      1.74 o
  15   2  12      103.18       91.78      2.23 o
 -18   3  12       21.49       18.89      2.53 o
 -17   3  12       51.07       61.69      3.04 o
 -16   3  12      192.87      214.43      6.13 o
 -15   3  12       78.20      105.44      4.92 o
 -14   3  12      228.56      242.55      6.66 o
 -13   3  12      472.58      437.12      6.73 o
 -12   3  12      789.66     1174.06     13.28 o
 -11   3  12      317.32      298.32      4.98 o
 -10   3  12     1131.43     1091.38     19.24 o
  -9   3  12      108.43       98.21      4.21 o
  -8   3  12       16.02       18.07      2.14 o
  -7   3  12     1070.14     1155.23     10.98 o
  -6   3  12       92.15       87.56      4.83 o
  -5   3  12        3.11        2.43      2.47 o
  -4   3  12      336.37      299.71      7.76 o
  -3   3  12      156.28      170.35      5.91 o
  -2   3  12       56.06       48.94      3.51 o
  -1   3  12      168.35      160.03      8.50 o
   0   3  12      180.60      165.13      5.99 o
   1   3  12      529.70      498.71      6.96 o
   2   3  12      486.85      484.46     12.80 o
   3   3  12      413.57      408.62      8.78 o
   4   3  12      180.25      182.57      4.69 o
   5   3  12      608.57      602.64      9.26 o
   6   3  12       66.40       72.70      2.87 o
   7   3  12      525.14      571.84      5.04 o
   8   3  12      109.54      112.99      4.94 o
   9   3  12      101.98      120.23      5.05 o
  10   3  12      139.36      143.54      3.54 o
  11   3  12        3.56        3.83      1.46 o
  12   3  12        0.86        4.43      1.32 o
  13   3  12      121.90      102.57      5.52 o
  14   3  12       12.85       13.34      1.54 o
 -17   4  12       14.32       15.93      2.35 o
 -16   4  12        4.32        7.35      1.90 o
 -15   4  12      103.18      111.56      4.57 o
 -14   4  12       53.21       55.52      3.13 o
 -13   4  12       45.32       41.87      3.16 o
 -12   4  12      167.54      190.67      5.33 o
 -11   4  12      944.85      912.18     20.56 o
 -10   4  12      308.24      311.28      4.49 o
  -9   4  12      438.47      434.53      4.69 o
  -8   4  12      212.42      234.85      3.53 o
  -7   4  12      280.11      275.89      7.26 o
  -6   4  12      336.81      315.53      4.36 o
  -5   4  12       31.30       28.78      2.50 o
  -4   4  12      148.83      168.42      6.59 o
  -3   4  12      424.24      433.25      9.93 o
  -2   4  12      186.80      206.15      6.83 o
  -1   4  12      121.44      134.87      5.59 o
   0   4  12        7.64        7.00      1.94 o
   1   4  12      109.39      124.12      4.88 o
   2   4  12      354.72      326.69      5.16 o
   3   4  12       69.44       70.59      4.26 o
   4   4  12      199.17      190.94      5.29 o
   5   4  12       65.06       70.26      2.27 o
   6   4  12       55.34       67.81      2.21 o
   7   4  12       93.66      103.74      3.29 o
   8   4  12      119.04      130.38      2.76 o
   9   4  12       86.54       94.23      2.42 o
  10   4  12        6.21        4.45      1.36 o
  11   4  12      105.24      109.36      2.37 o
  12   4  12        6.77       10.10      1.49 o
  13   4  12       39.38       37.42      2.21 o
 -16   5  12       90.13       93.55      3.13 o
 -15   5  12       36.32       45.73      2.98 o
 -14   5  12       40.24       30.62      2.54 o
 -13   5  12       31.83       46.30      3.08 o
 -11   5  12       10.72       11.95      2.11 o
 -10   5  12       58.06       58.89      2.65 o
  -9   5  12       88.12       84.24      2.89 o
  -8   5  12      309.42      316.89      6.42 o
  -7   5  12      330.62      325.68      6.31 o
  -6   5  12       22.79       22.44      2.59 o
  -5   5  12      420.22      396.02      6.59 o
  -4   5  12       94.43       91.54      5.02 o
  -3   5  12      176.02      157.18      8.91 o
  -2   5  12       68.10       60.85     10.71 o
  -1   5  12       11.47       12.87      2.17 o
   0   5  12      285.33      261.18      5.06 o
   1   5  12       68.94       83.32      3.03 o
   3   5  12       79.70       71.30      4.45 o
   4   5  12       94.67       95.77      2.62 o
   5   5  12       12.38        8.88      1.56 o
   6   5  12       14.70       12.97      1.65 o
   7   5  12       18.18       14.88      1.61 o
   8   5  12       13.79       19.09      1.59 o
   9   5  12       29.41       29.06      1.59 o
  10   5  12       21.85       18.71      1.85 o
  11   5  12       98.43      104.34      2.43 o
 -14   6  12        7.24       11.14      1.77 o
 -13   6  12       38.74       41.78      2.59 o
 -12   6  12       11.18       11.32      2.34 o
 -11   6  12       66.84       68.11      3.22 o
 -10   6  12       96.80      117.89      8.50 o
  -9   6  12      229.87      240.34      3.97 o
  -8   6  12      127.99      131.25      5.74 o
  -7   6  12      198.04      226.50      8.40 o
  -6   6  12       75.39       74.39      2.69 o
  -5   6  12      107.65      116.01      3.25 o
  -4   6  12      150.28      155.88      4.72 o
  -3   6  12       23.91       19.78      2.13 o
  -2   6  12      460.43      439.66      7.18 o
  -1   6  12      294.76      285.31     13.11 o
   3   6  12      149.96      161.19      3.78 o
   4   6  12       53.77       53.95      2.58 o
   5   6  12       83.43       90.08      2.89 o
   6   6  12      242.57      267.60      4.21 o
   7   6  12      122.44      144.30      3.02 o
   8   6  12      112.35      128.01      2.66 o
   9   6  12      125.27      148.64      2.61 o
  10   6  12      111.85      120.03      2.08 o
 -11   7  12      214.85      177.85      3.13 o
 -10   7  12       12.57       16.62      1.37 o
  -9   7  12       40.71       49.10      2.79 o
  -8   7  12       44.64       51.42      1.65 o
  -7   7  12       24.17       23.53      1.58 o
  -6   7  12      135.57      152.00      4.52 o
  -5   7  12      196.00      236.01      6.88 o
  -4   7  12      197.90      213.62      4.84 o
  -3   7  12      251.96      285.49      9.56 o
  -2   7  12       27.73       39.45      2.16 o
  -1   7  12       15.53       18.63      3.80 o
   0   7  12       26.11       21.52      1.82 o
   1   7  12        4.88        8.01      2.27 o
   2   7  12       77.92       85.34      2.67 o
   3   7  12       59.72       65.94      2.32 o
   4   7  12      108.87      125.97      2.76 o
   5   7  12        2.21        2.77      1.89 o
   6   7  12       75.92       95.06      2.08 o
   7   7  12       74.66       78.74      1.73 o
  -7   8  12       62.00       70.41      1.98 o
  -6   8  12       52.61       52.61      1.92 o
  -5   8  12       18.45       18.18      8.14 o
  -4   8  12        8.23       13.33      1.52 o
  -3   8  12        3.95        3.65      2.06 o
  -2   8  12       18.66       22.30      1.05 o
  -1   8  12       16.65       21.60      1.34 o
   0   8  12       41.18       56.48      1.69 o
   1   8  12      134.09      159.98      2.40 o
   2   8  12       73.95       86.17      1.72 o
  -6  -8  13       77.26       81.73      2.02 o
  -5  -8  13       67.75       71.99      2.03 o
  -4  -8  13       11.01       12.98      1.34 o
  -3  -8  13       28.74       28.47      1.60 o
  -2  -8  13       47.82       45.75      1.77 o
  -1  -8  13       71.98       68.02      1.93 o
   0  -8  13       40.80       42.24      1.55 o
   1  -8  13       70.67       81.17      1.76 o
 -11  -7  13       24.84       24.80      1.77 o
 -10  -7  13       27.28       26.63      2.05 o
  -6  -7  13       72.14       75.06      3.29 o
  -4  -7  13       51.05       52.53      3.00 o
  -3  -7  13       20.52       26.77      2.44 o
  -2  -7  13        2.34        0.59      1.83 o
  -1  -7  13       14.48       11.06      1.34 o
   0  -7  13       20.37       23.70      1.14 o
   1  -7  13       48.87       49.92      1.97 o
   2  -7  13      187.93      201.27      3.49 o
   3  -7  13       74.28       85.65      1.37 o
   4  -7  13      180.25      193.28      2.39 o
   5  -7  13      192.15      220.78      3.39 o
   6  -7  13      249.22      278.09      3.35 o
 -14  -6  13       71.23       72.72      2.57 o
 -13  -6  13       18.82       18.88      2.34 o
 -12  -6  13       30.98       33.52      2.92 o
 -11  -6  13       24.58       21.63      3.09 o
 -10  -6  13      209.34      219.33      6.00 o
  -9  -6  13      335.59      336.58      7.33 o
  -7  -6  13       11.74       12.19      2.11 o
  -6  -6  13        5.82        7.31      2.01 o
  -5  -6  13      118.47      111.42      4.42 o
  -4  -6  13      247.27      231.23      4.21 o
  -3  -6  13       80.24       82.80      2.02 o
  -2  -6  13      331.37      306.67      6.50 o
  -1  -6  13      204.77      186.96      5.18 o
   0  -6  13      302.92      296.65     12.04 o
   1  -6  13      140.33      147.03      2.33 o
   2  -6  13      233.66      223.81      4.37 o
   3  -6  13       55.66       61.15      2.07 o
   4  -6  13       42.03       42.25      1.38 o
   5  -6  13      138.85      157.73      4.29 o
   6  -6  13       61.03       70.11      2.74 o
   7  -6  13       93.46      103.30      2.78 o
   8  -6  13       50.80       53.53      1.92 o
   9  -6  13       18.66       14.06      1.05 o
 -16  -5  13       40.69       46.30      2.46 o
 -15  -5  13       18.54       16.91      2.53 o
 -14  -5  13       31.80       33.65      3.41 o
 -13  -5  13        7.12        4.50      1.99 o
 -12  -5  13      203.03      197.86      9.25 o
 -11  -5  13      131.36      114.37      3.76 o
 -10  -5  13      543.00      527.33     10.14 o
  -9  -5  13       33.16       34.01      2.96 o
  -8  -5  13      111.47      115.76      3.87 o
  -7  -5  13       48.78       43.26      2.86 o
  -6  -5  13       22.56       16.12      2.41 o
  -5  -5  13       48.59       54.15      2.83 o
  -4  -5  13      324.65      277.41      8.18 o
  -3  -5  13      376.12      333.90      6.75 o
  -2  -5  13      153.09      169.62      4.10 o
  -1  -5  13      388.85      330.18      6.70 o
   0  -5  13      466.77      435.65      7.33 o
   1  -5  13        4.00        3.50      1.52 o
   2  -5  13      163.67      153.42      2.96 o
   3  -5  13       38.80       46.82      1.59 o
   4  -5  13       50.35       61.70      1.43 o
   5  -5  13       32.49       35.30      1.21 o
   6  -5  13       44.22       37.54      1.79 o
   7  -5  13       12.55       10.58      1.38 o
   8  -5  13      125.97      141.17      5.29 o
   9  -5  13       36.04       34.42      1.43 o
  10  -5  13       22.98       18.79      1.78 o
 -17  -4  13       55.74       60.68      3.26 o
 -16  -4  13      115.91      115.65      3.89 o
 -15  -4  13        6.03        9.48      3.47 o
 -14  -4  13      103.71      109.15      5.56 o
 -13  -4  13       74.46       74.07      4.99 o
 -12  -4  13      141.44      150.62      6.54 o
 -11  -4  13      173.29      181.97      6.90 o
 -10  -4  13      296.64      312.60      8.42 o
  -9  -4  13       12.81       11.79      3.52 o
  -8  -4  13       55.35       58.72      3.75 o
  -7  -4  13      204.77      224.98      4.47 o
  -6  -4  13      152.27      144.69      3.64 o
  -5  -4  13      143.53      138.16      3.45 o
  -4  -4  13       86.02       94.12      2.90 o
  -3  -4  13      294.42      274.89      6.18 o
  -2  -4  13       51.93       53.82      4.08 o
  -1  -4  13      157.60      168.09      4.69 o
   0  -4  13       23.78       25.14      3.00 o
   1  -4  13       74.48       64.77      2.56 o
   2  -4  13      173.59      164.68      9.99 o
   3  -4  13       83.61       79.54      2.02 o
   4  -4  13       75.47       65.94      1.67 o
   5  -4  13       39.64       46.72      1.28 o
   6  -4  13       55.13       40.77      1.62 o
   7  -4  13      223.97      215.88      4.42 o
   8  -4  13      356.47      353.81      3.94 o
   9  -4  13      161.94      153.55      2.58 o
  10  -4  13      231.80      238.23     10.02 o
  11  -4  13       55.72       50.89      2.62 o
  12  -4  13       60.66       54.66      2.22 o
 -18  -3  13      137.08      143.02      4.31 o
 -17  -3  13      181.30      198.86      5.94 o
 -16  -3  13        4.24        5.66      3.72 o
 -15  -3  13      127.43      132.35      6.24 o
 -14  -3  13       11.64        9.57      4.22 o
 -13  -3  13        5.40        3.55      4.27 o
 -12  -3  13      380.88      416.92      9.96 o
 -11  -3  13     1418.98     1365.55     73.13 o
 -10  -3  13      431.57      433.15     17.09 o
  -9  -3  13     1577.65     1571.08     39.00 o
  -8  -3  13      135.66      115.35     12.63 o
  -6  -3  13     2159.01     2008.80     20.72 o
  -5  -3  13      668.52      749.84     19.32 o
  -4  -3  13       20.93       29.80      5.37 o
  -3  -3  13      174.71      187.18      9.62 o
  -2  -3  13      103.51       97.37      7.09 o
  -1  -3  13      715.13      629.65     15.78 o
   0  -3  13       92.61       78.26      6.48 o
   1  -3  13      247.12      237.22      9.89 o
   2  -3  13      334.60      329.80     11.05 o
   3  -3  13      125.86      128.11      2.01 o
   4  -3  13      106.93      103.51      8.14 o
   5  -3  13       54.61       43.62      1.74 o
   6  -3  13       76.14       83.11      3.82 o
   7  -3  13      276.24      285.41      5.57 o
   8  -3  13       39.78       38.92      1.44 o
   9  -3  13      272.26      274.38      3.79 o
  10  -3  13      155.52      157.63      4.42 o
  11  -3  13      136.15      150.87      6.06 o
  12  -3  13      109.89      125.87      2.41 o
  13  -3  13        5.71        4.32      0.97 o
 -19  -2  13       15.63       19.54      2.58 o
 -18  -2  13      145.73      165.47      5.52 o
 -17  -2  13      157.73      156.29      6.27 o
 -16  -2  13      279.03      294.61      8.60 o
 -15  -2  13      187.76      202.94      7.81 o
 -14  -2  13       52.09       46.33      5.15 o
 -13  -2  13      409.56      425.13     10.30 o
 -12  -2  13     1274.82     1334.64     12.43 o
 -11  -2  13      785.94      757.56      9.91 o
 -10  -2  13     1125.17     1117.07     15.87 o
  -9  -2  13      100.03       91.23      4.73 o
  -8  -2  13      192.55      176.85      5.82 o
  -7  -2  13      261.37      237.19      6.23 o
  -6  -2  13     1105.17     1188.67     12.62 o
  -5  -2  13      310.76      300.35      7.31 o
  -4  -2  13     1213.64     1218.06     14.11 o
  -3  -2  13      680.57      632.91     12.88 o
  -2  -2  13      424.55      406.10      5.52 o
  -1  -2  13      197.34      185.73      3.42 o
   0  -2  13      903.96      857.50     15.77 o
   1  -2  13       17.77       16.97      2.15 o
   2  -2  13       23.90       15.98      2.26 o
   3  -2  13      419.73      422.94     10.33 o
   4  -2  13      547.31      539.05     12.19 o
   5  -2  13      188.61      213.95      4.26 o
   6  -2  13      251.46      243.26      6.43 o
   7  -2  13       23.60       24.52      1.53 o
   8  -2  13      368.96      364.28      4.82 o
   9  -2  13       27.94       30.31      1.59 o
  10  -2  13       94.61       90.18      2.59 o
  11  -2  13       99.89      102.26      2.60 o
  12  -2  13      134.13      125.31      2.62 o
  13  -2  13       98.03       97.07      2.07 o
  14  -2  13      157.62      147.32     13.36 o
 -19  -1  13       33.33       33.91      3.21 o
 -18  -1  13       73.50       84.36      4.95 o
 -17  -1  13       46.33       57.16      5.04 o
 -16  -1  13      210.14      228.33      8.73 o
 -15  -1  13        2.23        0.34      2.73 o
 -14  -1  13       15.35       14.82      2.91 o
 -13  -1  13      858.96      862.78      9.56 o
 -12  -1  13      485.00      468.59      8.91 o
 -11  -1  13       71.65       69.94      2.83 o
 -10  -1  13      518.10      565.97     12.88 o
  -9  -1  13     1392.59     1475.02     19.37 o
  -8  -1  13      296.96      297.47      8.87 o
  -7  -1  13      130.50      109.03      4.21 o
  -6  -1  13       24.79       23.71      2.54 o
  -5  -1  13     1132.47     1173.59     17.88 o
  -4  -1  13       37.37       39.41      2.07 o
  -3  -1  13      857.30      866.97     16.28 o
  -2  -1  13      385.55      387.69      6.33 o
  -1  -1  13      881.92      864.19      9.20 o
   0  -1  13       24.43       29.04      2.32 o
   1  -1  13      704.09      701.68     11.89 o
   2  -1  13       78.26       79.17      4.83 o
   3  -1  13      102.01      111.81      5.82 o
   4  -1  13      223.24      204.89      7.90 o
   5  -1  13      203.18      199.93      8.20 o
   6  -1  13        6.82        8.52      1.33 o
   7  -1  13      335.42      327.19      6.39 o
   8  -1  13      627.95      636.65     11.16 o
   9  -1  13      639.97      659.09      6.03 o
  10  -1  13       36.89       40.52      2.15 o
  11  -1  13       67.16       74.23      2.44 o
  12  -1  13       20.71       26.95      1.76 o
  13  -1  13      229.31      232.07      3.64 o
  14  -1  13       38.00       38.01      2.15 o
 -20   0  13        3.17        2.57      2.33 o
 -19   0  13        0.82        0.36      2.83 o
 -18   0  13        4.56        4.92      2.26 o
 -17   0  13        9.56        5.47      2.56 o
 -16   0  13      170.69      152.82      6.40 o
 -15   0  13      227.97      213.41      8.08 o
 -14   0  13      377.78      371.47     14.35 o
 -13   0  13     1494.13     1466.13     20.55 o
 -12   0  13      227.32      218.08      4.95 o
 -11   0  13      293.68      289.80      5.71 o
 -10   0  13      964.74      960.90     16.06 o
  -9   0  13      770.66      739.53     13.47 o
  -8   0  13        2.33        1.71      1.39 o
  -7   0  13     1286.95     1488.05     47.86 o
  -6   0  13        1.54        3.81      1.53 o
  -5   0  13       78.62       62.68      4.65 o
  -4   0  13        0.02       -0.10      1.15 o
  -3   0  13      641.52      629.73      7.21 o
  -2   0  13        2.34        6.66      3.24 o
  -1   0  13      121.07      136.59      7.29 o
   0   0  13        2.76        7.82      2.78 o
   1   0  13      225.58      241.74      7.60 o
   2   0  13      517.93      452.53     10.44 o
   3   0  13       17.49       19.05      3.28 o
   4   0  13      257.91      266.62      8.99 o
   5   0  13      501.71      483.53     12.27 o
   6   0  13        4.20        1.64      1.19 o
   7   0  13      722.27      724.30      5.97 o
   8   0  13        8.74        6.76      1.49 o
   9   0  13     2181.70     2199.66     91.66 o
  10   0  13     1019.40     1013.49      7.32 o
  11   0  13        7.50        9.65      1.64 o
  12   0  13      262.82      276.53      6.43 o
  13   0  13       28.09       19.60      2.28 o
  14   0  13        9.38        5.15      1.77 o
  15   0  13        5.99        2.25      1.24 o
 -19   1  13       33.77       37.45      2.73 o
 -18   1  13       73.30       77.74      3.09 o
 -17   1  13       46.90       56.97      3.20 o
 -16   1  13      208.28      216.19      5.05 o
 -15   1  13        2.08        1.90      2.58 o
 -14   1  13       15.69       13.39      3.53 o
 -13   1  13      857.52      882.31     12.28 o
 -12   1  13      487.25      480.85      7.18 o
 -11   1  13       71.24       56.57      4.83 o
 -10   1  13      518.69      593.49      7.67 o
  -9   1  13     1394.00     1476.19     18.77 o
  -8   1  13      297.10      294.14      5.38 o
  -7   1  13      130.73      101.01      3.29 o
  -6   1  13       23.74       24.12      2.06 o
  -5   1  13     1132.52     1143.92     12.99 o
  -4   1  13       38.29       40.65      2.46 o
  -3   1  13      854.95      893.78      8.79 o
  -2   1  13      382.26      403.70      6.05 o
  -1   1  13      886.64      873.31      8.77 o
   0   1  13       24.26       31.59      2.26 o
   1   1  13      710.12      698.39     12.62 o
   2   1  13       76.98       72.32      4.74 o
   3   1  13      101.74      113.06      5.89 o
   4   1  13      221.84      227.04      8.33 o
   5   1  13      201.99      196.32      8.16 o
   6   1  13        6.67        8.58      2.08 o
   7   1  13      332.70      336.28      6.38 o
   8   1  13      628.23      628.50      5.75 o
   9   1  13      640.75      654.37     15.87 o
  10   1  13       37.11       43.83      2.06 o
  11   1  13       67.47       72.01      3.56 o
  12   1  13       21.01       28.08      2.74 o
  13   1  13      228.99      226.59      4.56 o
  14   1  13       37.52       40.32      2.31 o
 -19   2  13       15.49       18.49      3.13 o
 -18   2  13      146.42      157.55      3.49 o
 -17   2  13      156.18      143.48      4.84 o
 -16   2  13      280.30      281.09      7.51 o
 -15   2  13      188.74      196.55      6.53 o
 -14   2  13       50.98       46.66      3.99 o
 -13   2  13      411.54      443.80      8.81 o
 -11   2  13      787.48      755.51     11.90 o
 -10   2  13     1121.39     1104.95     19.81 o
  -9   2  13       99.82       86.94      4.96 o
  -8   2  13      192.40      172.44      4.48 o
  -7   2  13      260.94      234.95      5.06 o
  -5   2  13      311.51      323.70      7.79 o
  -4   2  13     1217.97     1241.36     14.53 o
  -3   2  13      678.10      635.83     43.69 o
  -2   2  13      426.87      405.92      6.33 o
  -1   2  13      197.74      193.80     10.39 o
   0   2  13      897.87      842.65      8.56 o
   1   2  13       18.87       18.18      2.01 o
   2   2  13       24.46       11.63      2.84 o
   4   2  13      550.39      575.19     12.77 o
   5   2  13      191.19      199.43      4.84 o
   6   2  13      253.34      242.19      3.71 o
   7   2  13       23.61       28.33      1.23 o
   8   2  13      366.18      363.33      5.09 o
   9   2  13       27.77       29.82      3.63 o
  10   2  13       95.07       89.86      3.53 o
  11   2  13       98.37      101.55      4.78 o
  12   2  13      132.79      126.21      6.28 o
  13   2  13       97.76      100.96      3.43 o
  14   2  13      156.83      180.12      3.55 o
 -18   3  13      138.55      137.50      4.12 o
 -17   3  13      183.26      193.51      5.44 o
 -16   3  13        4.14        4.78      1.97 o
 -15   3  13      128.78      141.05      5.45 o
 -14   3  13       11.83       11.09      3.12 o
 -13   3  13        5.50        8.97      1.74 o
 -12   3  13      383.32      369.81      7.96 o
 -11   3  13     1412.42     1341.46     15.79 o
 -10   3  13      430.51      428.61      9.41 o
  -9   3  13     1568.99     1518.97     44.48 o
  -8   3  13      133.09      121.14      4.04 o
  -7   3  13      873.16      903.69     10.02 o
  -6   3  13     2155.13     2048.48     21.04 o
  -5   3  13      664.40      777.40     12.90 o
  -4   3  13       21.29       26.60      3.12 o
  -3   3  13      175.07      176.71      6.26 o
  -2   3  13      102.81      106.36      4.89 o
  -1   3  13      715.26      616.71      8.08 o
   0   3  13       93.40       86.22      3.19 o
   1   3  13      244.59      225.23      4.66 o
   2   3  13      335.19      354.00      9.67 o
   3   3  13      126.10      127.81      5.49 o
   4   3  13      107.88      102.79      4.06 o
   5   3  13       54.89       40.67      1.75 o
   6   3  13       77.86       88.17      2.23 o
   7   3  13      277.55      317.57      6.66 o
   8   3  13       39.49       38.65      1.82 o
   9   3  13      269.88      281.67      4.54 o
  10   3  13      154.79      161.52      2.93 o
  11   3  13      137.85      149.33      2.74 o
  12   3  13      108.63      121.80      2.81 o
  13   3  13        5.83        4.86      1.01 o
 -17   4  13       56.59       58.07      3.00 o
 -16   4  13      116.13      123.45      4.39 o
 -15   4  13        5.93        4.77      2.20 o
 -14   4  13      103.41       98.18      2.89 o
 -13   4  13       73.72       68.96      3.61 o
 -12   4  13      141.73      165.73      5.01 o
 -11   4  13      171.72      169.70      6.44 o
 -10   4  13      298.59      303.71      6.73 o
  -9   4  13       13.14       16.68      2.06 o
  -8   4  13       55.85       57.81      4.21 o
  -7   4  13      204.00      222.48      9.98 o
  -6   4  13      151.61      139.66      3.33 o
  -5   4  13      143.02      132.33      6.34 o
  -4   4  13       84.32       92.34      8.06 o
  -3   4  13      297.60      258.47      5.18 o
  -2   4  13       50.04       51.44      5.95 o
  -1   4  13      156.48      159.71      4.22 o
   0   4  13       24.90       28.25      1.63 o
   1   4  13       73.60       66.38      1.76 o
   2   4  13      174.30      164.04      5.78 o
   3   4  13       83.56       75.51      2.56 o
   4   4  13       76.43       68.47      2.19 o
   5   4  13       38.77       47.04      2.04 o
   6   4  13       55.96       45.04      1.98 o
   7   4  13      225.52      220.87      4.32 o
   8   4  13      353.29      374.72      4.74 o
   9   4  13      162.40      163.20      2.89 o
  10   4  13      231.67      237.43      3.22 o
  11   4  13       56.32       48.93      3.06 o
  12   4  13       61.04       57.84      1.51 o
 -16   5  13       39.89       39.18      2.35 o
 -15   5  13       18.34       19.24      2.41 o
 -14   5  13       31.24       42.52      3.12 o
 -13   5  13        7.00        5.63      1.92 o
 -11   5  13      132.68      140.92      6.66 o
 -10   5  13      541.26      537.03      5.73 o
  -9   5  13       34.37       38.27      4.45 o
  -8   5  13      111.76      119.15      4.17 o
  -7   5  13       48.95       49.60      2.86 o
  -6   5  13       22.92       16.91      1.99 o
  -5   5  13       49.43       47.85      2.42 o
  -4   5  13      325.94      271.39      5.41 o
  -3   5  13      377.21      322.74     24.81 o
  -2   5  13      154.27      157.60     12.44 o
  -1   5  13      387.25      329.46      5.81 o
   0   5  13      471.63      443.44      6.48 o
   1   5  13        3.92        2.48      1.59 o
   4   5  13       50.48       59.80      2.25 o
   5   5  13       31.50       31.10      1.86 o
   6   5  13       43.71       45.48      3.44 o
   7   5  13       11.97       10.96      1.49 o
   8   5  13      127.68      144.46     10.55 o
   9   5  13       35.94       34.48      1.59 o
  10   5  13       24.13       24.67      1.62 o
  11   5  13      109.16      100.07      2.91 o
 -14   6  13       71.10       78.45      2.67 o
 -13   6  13       19.49       21.28      2.19 o
 -12   6  13       30.77       35.71      1.84 o
 -11   6  13       24.64       32.82      2.94 o
 -10   6  13      207.39      229.47      5.10 o
  -9   6  13      336.66      393.82     13.27 o
  -8   6  13      390.69      418.03      5.48 o
  -7   6  13       11.21       15.08      1.92 o
  -6   6  13        6.00        8.06      1.63 o
  -5   6  13      116.96      111.31     13.33 o
  -4   6  13      246.76      222.09      5.26 o
  -3   6  13       80.83       80.83      2.93 o
  -2   6  13      330.51      299.45     17.60 o
  -1   6  13      204.15      182.28      5.47 o
   0   6  13      301.40      254.48      5.21 o
   3   6  13       54.73       60.68      2.62 o
   4   6  13       41.29       41.26      2.32 o
   5   6  13      138.13      153.43      3.35 o
   6   6  13       61.68       74.43      2.41 o
   7   6  13       93.24      103.92      2.51 o
   8   6  13       50.73       59.13      1.90 o
   9   6  13       18.73       21.55      1.29 o
 -11   7  13       24.96       20.74      1.63 o
 -10   7  13       27.48       34.33      2.04 o
  -9   7  13      175.50      192.92     10.56 o
  -8   7  13      221.00      248.34      5.50 o
  -7   7  13      249.75      252.22      5.75 o
  -6   7  13       70.81       69.00      2.80 o
  -5   7  13      151.32      166.53      3.16 o
  -4   7  13       50.88       53.88      2.86 o
  -3   7  13       21.12       28.27      2.40 o
  -2   7  13        2.39        0.78      1.56 o
  -1   7  13       14.43       14.35      2.04 o
   0   7  13       20.32       26.22      3.31 o
   1   7  13       48.03       49.33      2.81 o
   2   7  13      189.28      209.67      3.59 o
   3   7  13       73.78       89.60      2.46 o
   4   7  13      180.65      201.43      3.14 o
   5   7  13      192.44      228.49      3.07 o
   6   7  13      249.58      292.18      3.10 o
  -6   8  13       78.25       88.02      2.10 o
  -5   8  13       67.99       75.19      2.06 o
  -4   8  13       11.85       17.18      1.39 o
  -3   8  13       27.95        9.58      1.54 o
  -2   8  13       48.86       50.40      1.60 o
  -1   8  13       71.89       76.58      1.80 o
   0   8  13       41.82       38.64      1.38 o
   1   8  13       71.14       84.68      1.67 o
  -4  -8  14       13.73       12.09      1.18 o
  -3  -8  14       34.35       36.17      1.48 o
  -2  -8  14       31.07       22.85      1.27 o
  -1  -8  14       33.60       28.46      1.26 o
 -11  -7  14        2.52        2.41      1.23 o
 -10  -7  14       83.60       75.30      2.56 o
  -9  -7  14      119.84      120.36      3.35 o
  -8  -7  14        4.47        4.31      1.90 o
  -7  -7  14      407.58      387.76      5.90 o
  -6  -7  14      208.94      193.25      2.90 o
  -5  -7  14      159.75      162.42      2.71 o
  -4  -7  14      499.21      464.28      5.04 o
  -3  -7  14      136.46      149.96      3.46 o
  -2  -7  14       40.93       47.49      2.49 o
  -1  -7  14      133.77      136.19      2.39 o
   0  -7  14       24.50       25.40      1.10 o
   1  -7  14       66.78       69.63      1.40 o
   2  -7  14       96.29      101.17      1.81 o
   3  -7  14       16.06       16.28      1.06 o
   4  -7  14       64.29       65.88      2.17 o
   5  -7  14       40.57       52.51      1.84 o
 -14  -6  14       16.97       12.14      1.57 o
 -13  -6  14       82.80       78.97      2.97 o
 -12  -6  14       83.25       78.12      3.46 o
 -11  -6  14      180.85      189.65      5.13 o
 -10  -6  14      201.18      217.77      5.72 o
  -9  -6  14      113.63      114.05      4.77 o
  -8  -6  14      116.54      111.99      3.18 o
  -7  -6  14      286.84      262.57      4.50 o
  -6  -6  14       19.75       24.20      1.82 o
  -5  -6  14      132.22      118.81      3.25 o
  -4  -6  14      652.64      605.28      6.31 o
  -3  -6  14      264.87      256.03      6.53 o
  -2  -6  14       83.00       78.28      1.91 o
  -1  -6  14      241.20      241.91      7.07 o
   0  -6  14      149.87      156.56      4.86 o
   1  -6  14      322.63      309.37      6.39 o
   2  -6  14      105.45      114.73      2.00 o
   3  -6  14      188.86      206.70      2.43 o
   4  -6  14       51.49       50.76      1.39 o
   5  -6  14       47.07       48.06      2.49 o
   6  -6  14       18.87       19.38      1.95 o
   7  -6  14       67.64       76.10      2.32 o
   8  -6  14      115.70      117.87      2.26 o
 -16  -5  14        8.22       12.31      1.72 o
 -15  -5  14       80.73       76.37      3.37 o
 -14  -5  14       15.02       17.53      2.11 o
 -13  -5  14       93.50       96.41      4.62 o
 -12  -5  14       13.71       11.63      2.29 o
 -11  -5  14       69.28       77.73      3.28 o
 -10  -5  14      320.72      297.41      5.97 o
  -9  -5  14      193.18      205.37      4.73 o
  -8  -5  14      343.51      343.44      8.02 o
  -7  -5  14      147.19      131.86      8.51 o
  -6  -5  14       55.72       49.49      5.83 o
  -5  -5  14       58.04       56.69      2.86 o
  -4  -5  14      107.24      102.39      3.13 o
  -3  -5  14      330.78      298.15      5.29 o
  -2  -5  14      185.14      155.00      2.60 o
  -1  -5  14      484.43      427.12      4.84 o
   0  -5  14     1188.92     1145.19     18.39 o
   1  -5  14       64.23       64.52      1.84 o
   2  -5  14       80.17       74.52      2.65 o
   3  -5  14      327.25      329.79      3.24 o
   4  -5  14      215.29      210.42      2.75 o
   5  -5  14       46.27       54.65      1.52 o
   6  -5  14       37.50       33.47      2.48 o
   7  -5  14        7.30        8.99      1.35 o
   8  -5  14       58.18       57.97      2.33 o
   9  -5  14       22.92       23.84      1.20 o
 -17  -4  14       96.57      100.20      3.50 o
 -16  -4  14       41.24       39.53      2.21 o
 -15  -4  14       46.42       48.87      3.09 o
 -14  -4  14        9.98        6.50      3.45 o
 -13  -4  14       11.99       13.36      3.81 o
 -12  -4  14      125.86      123.71      5.91 o
 -11  -4  14       26.32       23.62      4.12 o
 -10  -4  14      960.69      945.25     13.63 o
  -9  -4  14     1904.71     1881.45     31.78 o
  -8  -4  14      335.26      333.69      5.42 o
  -7  -4  14      621.47      616.57      7.33 o
  -6  -4  14      162.01      165.73      3.90 o
  -5  -4  14      385.85      389.71      5.70 o
  -4  -4  14       27.88       29.79      2.89 o
  -3  -4  14      502.64      514.22      9.02 o
  -2  -4  14       51.65       60.02      3.63 o
  -1  -4  14       18.88       20.70      1.18 o
   0  -4  14      116.27      113.81      2.93 o
   1  -4  14       17.49       20.61      1.25 o
   2  -4  14      203.58      197.64      4.59 o
   3  -4  14      235.71      245.61      5.72 o
   4  -4  14      107.84      112.95      7.15 o
   5  -4  14      219.14      217.21      3.30 o
   6  -4  14      286.95      298.99     12.54 o
   7  -4  14       33.67       27.85      1.67 o
   8  -4  14       20.70       27.77      1.36 o
   9  -4  14       15.08       16.42      1.16 o
  10  -4  14      133.62      137.54      3.74 o
  11  -4  14       27.04       20.90      2.02 o
  12  -4  14      123.90       93.74      2.37 o
 -18  -3  14       24.60       29.10      2.78 o
 -17  -3  14       54.39       60.29      4.06 o
 -16  -3  14       33.63       38.78      4.21 o
 -15  -3  14       30.35       25.87      4.23 o
 -14  -3  14       43.54       41.94      4.61 o
 -13  -3  14      208.23      229.98      7.74 o
 -12  -3  14       31.32       31.74      4.40 o
 -11  -3  14       63.11       57.31      4.86 o
 -10  -3  14      713.53      684.04     18.55 o
  -9  -3  14     1198.72     1205.96     18.18 o
  -8  -3  14      970.42      986.25     21.00 o
  -7  -3  14      177.74      174.59      5.81 o
  -6  -3  14      280.72      292.46      8.14 o
  -5  -3  14      243.97      239.90     11.49 o
  -4  -3  14      253.42      216.68     10.61 o
  -3  -3  14       15.71       17.84      4.90 o
  -2  -3  14       30.37       32.59      5.34 o
  -1  -3  14       68.32       55.85      5.75 o
   0  -3  14      358.90      327.53     11.55 o
   1  -3  14       80.14       71.98      5.75 o
   2  -3  14      112.10      108.55      5.21 o
   3  -3  14       53.83       52.42      1.49 o
   4  -3  14       70.00       75.65      2.11 o
   5  -3  14      307.36      329.42      6.93 o
   6  -3  14      214.38      210.21      5.42 o
   7  -3  14      169.47      167.18      2.33 o
   8  -3  14       87.57       79.17      2.87 o
   9  -3  14      413.46      429.61     13.81 o
  10  -3  14       34.59       36.20      2.53 o
  11  -3  14       70.37       72.33      2.81 o
  12  -3  14        9.70        8.05      1.73 o
  13  -3  14      477.27      406.79      4.27 o
 -19  -2  14       49.54       53.48      2.92 o
 -18  -2  14        0.15        3.28      2.97 o
 -17  -2  14       40.30       39.96      4.17 o
 -16  -2  14       40.45       44.33      4.77 o
 -15  -2  14      360.69      394.34      9.87 o
 -14  -2  14      149.86      172.60      7.12 o
 -13  -2  14      329.82      349.32      9.37 o
 -12  -2  14     2750.82     2784.08     16.95 o
 -11  -2  14       12.72       15.51      2.20 o
 -10  -2  14     1896.85     1911.40     53.31 o
  -9  -2  14      473.54      434.53      9.19 o
  -8  -2  14      313.85      342.24      8.46 o
  -7  -2  14      367.93      382.46      7.80 o
  -6  -2  14     1113.56     1103.11     21.24 o
  -5  -2  14      318.77      309.88      6.47 o
  -4  -2  14      142.31      129.25      4.18 o
  -3  -2  14       23.78       21.56      2.00 o
  -2  -2  14      544.01      497.02      7.80 o
  -1  -2  14      317.28      296.33      6.11 o
   0  -2  14       21.24       23.34      2.28 o
   1  -2  14      104.17      107.48      3.96 o
   2  -2  14       70.52       71.03      6.53 o
   3  -2  14      331.27      294.69      8.99 o
   4  -2  14      169.56      151.94      2.55 o
   5  -2  14      822.63      871.83     18.93 o
   6  -2  14      124.75      118.72      5.12 o
   7  -2  14      225.96      235.76      5.82 o
   8  -2  14       12.13       10.79      1.32 o
   9  -2  14      128.22      131.79      2.95 o
  10  -2  14       46.92       55.60      2.18 o
  11  -2  14      123.09      128.07      2.73 o
  12  -2  14      100.55       96.32      3.17 o
  13  -2  14      115.58      120.93      3.23 o
  14  -2  14       32.82       36.77      1.52 o
 -19  -1  14        7.80        8.28      2.62 o
 -18  -1  14        2.76        5.55      3.39 o
 -17  -1  14       41.60       43.52      4.61 o
 -16  -1  14      113.12      104.43      4.10 o
 -15  -1  14      100.69      108.89      4.29 o
 -14  -1  14      369.55      369.56      8.88 o
 -13  -1  14       26.41       32.48      3.11 o
 -12  -1  14       30.63       25.28      2.38 o
 -11  -1  14      514.56      475.40     11.78 o
 -10  -1  14      365.34      367.89     10.58 o
  -9  -1  14      864.19      835.65     14.93 o
  -8  -1  14      399.85      429.30      8.06 o
  -7  -1  14       16.62       16.97      3.79 o
  -5  -1  14      295.80      291.13      5.93 o
  -4  -1  14     1236.23     1199.85     14.99 o
  -3  -1  14      917.83      919.04     16.05 o
  -2  -1  14       21.44       22.11      2.24 o
  -1  -1  14      828.50      808.12     21.13 o
   0  -1  14      596.36      620.02     10.28 o
   1  -1  14      410.41      370.84      6.51 o
   2  -1  14      316.32      310.63      8.96 o
   3  -1  14      418.00      405.57     10.59 o
   4  -1  14      435.73      423.73     11.36 o
   5  -1  14     1519.59     1576.88     35.96 o
   6  -1  14       72.66       78.74      2.28 o
   7  -1  14      395.56      411.57      4.69 o
   8  -1  14      210.14      208.14      3.59 o
   9  -1  14      306.34      319.15      4.35 o
  10  -1  14       99.46      109.58      2.81 o
  11  -1  14      167.71      160.98      3.09 o
  12  -1  14      308.52      319.02      3.77 o
  13  -1  14       24.10       28.80      1.43 o
  14  -1  14      127.17      119.72      2.80 o
 -19   0  14        7.33        8.97      2.73 o
 -18   0  14       43.83       38.58      2.70 o
 -17   0  14       65.28       71.62      5.02 o
 -16   0  14       39.38       47.55      3.37 o
 -15   0  14     1162.91     1162.35     18.53 o
 -14   0  14      461.56      460.99      7.11 o
 -13   0  14       70.09       57.41      3.33 o
 -12   0  14       13.31       13.86      2.10 o
 -11   0  14       37.27       38.60      2.26 o
 -10   0  14        0.26        2.25      3.31 o
  -9   0  14      364.36      371.97     10.09 o
  -8   0  14        0.24        0.52      1.42 o
  -7   0  14     2268.01     2251.45     30.03 o
  -6   0  14      974.28      900.00      8.89 o
  -5   0  14     8375.41     8802.53    557.07 o
  -4   0  14     1064.21     1029.19     23.37 o
  -3   0  14        3.35        1.63      1.40 o
  -2   0  14      592.00      630.64      7.03 o
  -1   0  14        3.57        5.18      1.40 o
   0   0  14        6.13       14.24      3.14 o
   1   0  14      544.95      533.82     11.32 o
   2   0  14        0.03        1.43      2.61 o
   3   0  14       45.95       53.35      4.50 o
   4   0  14      950.54      870.59     16.08 o
   5   0  14      281.96      267.55      4.95 o
   6   0  14     2809.87     2825.59     14.31 o
   7   0  14       31.91       34.25      1.81 o
   8   0  14      876.40      867.21      6.86 o
   9   0  14      410.54      415.10     11.35 o
  10   0  14       61.02       59.64      2.31 o
  11   0  14      563.21      561.95      5.24 o
  12   0  14       26.06       31.05      1.82 o
  13   0  14        8.59        8.24      2.00 o
  14   0  14      128.02      121.51      2.93 o
 -19   1  14        7.90        7.64      1.65 o
 -18   1  14        2.72        3.33      2.08 o
 -17   1  14       41.63       43.98      3.00 o
 -16   1  14      113.89      105.33      5.17 o
 -15   1  14      101.30      111.38      4.10 o
 -14   1  14      371.33      359.45      6.15 o
 -13   1  14       27.10       33.44      2.76 o
 -12   1  14       31.56       33.15      2.85 o
 -11   1  14      515.92      499.73     13.35 o
 -10   1  14      366.83      362.11     10.18 o
  -9   1  14      866.51      850.99     10.45 o
  -8   1  14      399.91      424.67      7.42 o
  -7   1  14       15.72       19.07      1.99 o
  -6   1  14     1979.04     2190.21     15.52 o
  -5   1  14      293.55      283.54      7.02 o
  -4   1  14     1239.74     1156.02     10.53 o
  -3   1  14      917.87      928.08     42.11 o
  -2   1  14       21.25       25.18      2.22 o
  -1   1  14      826.42      801.87     38.67 o
   0   1  14      596.31      600.79     12.04 o
   2   1  14      319.59      333.82      9.62 o
   3   1  14      415.33      415.40     11.00 o
   4   1  14      430.10      427.77     11.45 o
   5   1  14     1526.63     1555.53     33.02 o
   6   1  14       72.98       73.90      2.16 o
   7   1  14      398.11      409.71      5.78 o
   8   1  14      210.48      201.87      2.60 o
   9   1  14      306.37      308.48      4.21 o
  10   1  14      101.02      115.03      5.07 o
  11   1  14      167.47      154.41      3.90 o
  12   1  14      308.85      302.46      5.51 o
  13   1  14       24.43       28.36      2.27 o
  14   1  14      126.59      127.42      3.12 o
 -19   2  14       49.40       51.36      2.69 o
 -18   2  14        0.19        0.11      2.52 o
 -17   2  14       39.36       39.35      2.70 o
 -16   2  14       40.33       41.82      4.05 o
 -15   2  14      363.22      372.27      6.00 o
 -14   2  14      149.63      156.11      6.02 o
 -13   2  14      327.42      351.66      8.03 o
 -12   2  14     2747.58     2757.10     20.05 o
 -11   2  14       12.76       21.04      3.96 o
 -10   2  14     1895.75     1867.42     41.95 o
  -9   2  14      477.92      487.22      7.68 o
  -8   2  14      315.88      332.87     12.71 o
  -7   2  14      363.64      362.27      6.36 o
  -6   2  14     1113.52     1170.78     14.94 o
  -5   2  14      321.08      333.34      8.14 o
  -4   2  14      141.49      128.48      5.25 o
  -3   2  14       23.22       23.94      2.37 o
  -2   2  14      546.20      508.72      9.71 o
  -1   2  14      317.50      321.54      6.94 o
   0   2  14       21.74       26.11      2.19 o
   1   2  14      103.67      108.63      3.77 o
   2   2  14       70.94       75.20      5.24 o
   3   2  14      327.31      325.70      9.79 o
   4   2  14      168.89      148.39      3.41 o
   5   2  14      826.17      834.28      8.52 o
   6   2  14      125.02      119.61      2.57 o
   7   2  14      229.17      243.92     10.19 o
   8   2  14       12.47       12.11      1.65 o
   9   2  14      128.88      132.70      4.46 o
  10   2  14       46.67       56.87      1.85 o
  12   2  14      102.08       98.84      3.69 o
  14   2  14       33.90       43.53      1.89 o
 -18   3  14       23.70       27.71      2.59 o
 -17   3  14       52.94       54.61      3.64 o
 -16   3  14       33.69       37.12      3.66 o
 -15   3  14       30.37       24.71      3.71 o
 -14   3  14       43.96       50.78      4.00 o
 -13   3  14      211.07      241.05      6.62 o
 -12   3  14       30.49       37.37      2.70 o
 -11   3  14       64.92       52.57      3.13 o
 -10   3  14      717.74      678.13      5.42 o
  -9   3  14     1207.56     1182.91     16.48 o
  -8   3  14      973.85      948.42     17.50 o
  -7   3  14      176.54      174.19      4.74 o
  -6   3  14      282.48      281.84      8.27 o
  -5   3  14      244.19      253.15      7.81 o
  -4   3  14      255.36      238.40      7.41 o
  -3   3  14       15.41       13.73      2.86 o
  -2   3  14       29.59       29.17      3.10 o
  -1   3  14       67.71       63.79      3.12 o
   0   3  14      357.35      334.76      8.35 o
   1   3  14       80.55       74.87      3.62 o
   2   3  14      111.39      112.19      4.49 o
   3   3  14       54.85       51.45      1.49 o
   4   3  14       68.20       70.97      1.36 o
   5   3  14      307.37      324.66      4.27 o
   6   3  14      211.79      210.89      2.64 o
   7   3  14      169.00      173.02      2.96 o
   8   3  14       87.60       81.19      2.24 o
   9   3  14      415.29      445.06      6.67 o
  10   3  14       34.31       39.06      1.78 o
  11   3  14       70.68       73.32      2.27 o
  12   3  14        9.35        7.32      1.37 o
  13   3  14      478.17      467.81      5.34 o
 -17   4  14       95.57       96.69      3.48 o
 -15   4  14       46.52       50.80      3.68 o
 -14   4  14       10.19        5.64      1.63 o
 -13   4  14       11.94       15.07      2.10 o
 -12   4  14      126.83      136.52      4.80 o
 -11   4  14       26.36       21.84      3.34 o
 -10   4  14      961.94      945.77     13.73 o
  -9   4  14     1905.81     1880.24     33.87 o
  -8   4  14      333.00      327.68      7.14 o
  -7   4  14      626.19      624.61      6.35 o
  -6   4  14      162.53      160.11      6.16 o
  -5   4  14      390.53      380.64      6.71 o
  -4   4  14       27.69       24.83      2.30 o
  -3   4  14      502.79      487.33     15.20 o
  -2   4  14       49.69       54.43      2.43 o
  -1   4  14       19.20       26.13      1.92 o
   0   4  14      115.02      109.01      2.54 o
   1   4  14       16.61       18.23      1.26 o
   2   4  14      203.91      205.17      2.70 o
   3   4  14      233.93      256.13      5.93 o
   4   4  14      108.52      111.34      2.13 o
   5   4  14      219.22      229.74      3.49 o
   6   4  14      284.96      308.30      5.16 o
   7   4  14       33.22       31.15      1.78 o
   8   4  14       21.04       30.95      1.75 o
   9   4  14       15.55       16.79      1.49 o
  10   4  14      134.91      141.93      2.46 o
  11   4  14       27.90       23.44      1.30 o
  12   4  14      123.77      109.78      2.82 o
 -16   5  14        8.18       13.78      1.87 o
 -15   5  14       80.10       83.71      3.35 o
 -14   5  14       15.17       22.64      2.70 o
 -13   5  14       92.47      107.58      2.76 o
 -12   5  14       13.56       16.58      3.02 o
 -11   5  14       68.54       80.43      7.90 o
 -10   5  14      318.24      311.56      4.46 o
  -9   5  14      192.96      226.25      4.00 o
  -8   5  14      338.52      341.73      9.47 o
  -7   5  14      145.90      136.17      4.24 o
  -6   5  14       55.36       48.22      2.51 o
  -5   5  14       56.51       54.07      3.08 o
  -4   5  14      106.23       94.00      2.78 o
  -3   5  14      330.58      282.70      5.48 o
  -1   5  14      479.95      432.45      6.67 o
   0   5  14     1187.11     1137.29      6.66 o
   1   5  14       64.64       62.78      3.89 o
   2   5  14       79.97       77.69      3.13 o
   3   5  14      327.14      335.05      5.14 o
   4   5  14      214.30      213.49      7.35 o
   5   5  14       46.43       50.73      2.06 o
   6   5  14       37.52       38.64      1.85 o
   7   5  14        7.14       10.24      1.41 o
   8   5  14       58.27       59.00      3.23 o
   9   5  14       23.90       28.78      1.64 o
  10   5  14       70.27       67.05      3.04 o
 -14   6  14       16.36        6.58      4.02 o
 -13   6  14       83.53       86.67      2.94 o
 -12   6  14       82.49       79.30      3.03 o
 -11   6  14      178.76      210.67      4.64 o
 -10   6  14      201.87      229.76      4.95 o
  -9   6  14      113.04      121.11      4.01 o
  -8   6  14      117.09      115.90      3.95 o
  -7   6  14      285.66      275.17      6.09 o
  -6   6  14       19.40       26.08      2.92 o
  -5   6  14      132.53      124.34      4.07 o
  -4   6  14      654.56      610.69      7.92 o
  -3   6  14      263.48      247.98      5.28 o
  -2   6  14       83.29       73.18      2.70 o
  -1   6  14      242.15      231.41      4.01 o
   0   6  14      151.85      149.85      3.92 o
   2   6  14      104.58      115.80      3.23 o
   3   6  14      188.03      206.13      3.97 o
   4   6  14       50.71       47.84      2.23 o
   5   6  14       46.22       48.80      2.14 o
   6   6  14       19.13       21.15      1.59 o
   7   6  14       67.50       77.33      2.09 o
   8   6  14      114.54      127.16      2.30 o
 -11   7  14        2.47        1.92      1.21 o
 -10   7  14       83.83       99.61      2.53 o
  -9   7  14      119.13      130.35      3.14 o
  -8   7  14        4.23        4.47      1.13 o
  -7   7  14      407.97      376.03      5.03 o
  -6   7  14      210.94      198.78     20.39 o
  -5   7  14      161.53      187.35      3.14 o
  -4   7  14      501.62      484.65      6.18 o
  -3   7  14      138.42      149.35      6.75 o
  -2   7  14       40.96       48.55      2.02 o
  -1   7  14      134.00      142.83      4.82 o
   0   7  14       23.87       25.16      3.26 o
   1   7  14       66.85       70.12      2.37 o
   2   7  14       96.92      107.29      2.59 o
   3   7  14       15.93       16.66      1.55 o
   4   7  14       63.45       62.50      3.41 o
   5   7  14       40.34       50.10      4.99 o
  -4   8  14       13.85        4.11      1.22 o
  -3   8  14       33.62       37.96      1.33 o
  -2   8  14       31.42       25.12      1.18 o
  -1   8  14       33.01       32.73      1.21 o
 -10  -7  15       36.74       32.50      1.82 o
  -9  -7  15       59.36       57.22      2.39 o
  -8  -7  15      127.17      117.20      5.03 o
  -7  -7  15      184.42      188.78      3.82 o
  -6  -7  15       13.51       14.19      1.29 o
  -5  -7  15      175.62      174.49      2.66 o
  -4  -7  15       76.51       77.57      4.16 o
  -3  -7  15      109.70      107.22      3.15 o
  -2  -7  15       56.53       58.13      1.75 o
  -1  -7  15      136.96      143.94      2.32 o
   0  -7  15       15.60       17.61      1.12 o
   1  -7  15       82.44       91.59      1.62 o
   2  -7  15       54.52       59.96      1.38 o
   3  -7  15       74.50       87.05      2.33 o
   4  -7  15       24.11       26.69      1.56 o
   5  -7  15       41.67       41.88      1.50 o
 -12  -6  15       70.72       78.85      3.29 o
 -11  -6  15       33.60       36.96      2.93 o
 -10  -6  15       34.89       28.76      1.95 o
  -9  -6  15      275.40      251.98      4.11 o
  -8  -6  15      199.43      199.58      4.87 o
  -7  -6  15      101.37      114.25      3.20 o
  -6  -6  15      201.17      222.66      4.26 o
  -5  -6  15      666.64      596.89      6.19 o
  -4  -6  15       62.59       67.05      2.61 o
  -3  -6  15      405.46      390.05     16.44 o
  -2  -6  15       55.93       62.64      1.75 o
  -1  -6  15      133.80      130.15      4.46 o
   0  -6  15        5.47        7.85      1.60 o
   1  -6  15      128.08      127.02      2.09 o
   2  -6  15        4.97        5.24      1.05 o
   3  -6  15       66.37       71.96      1.55 o
   4  -6  15       75.04       98.79      2.09 o
   5  -6  15      147.43      155.22      3.42 o
   6  -6  15       48.02       52.89      2.21 o
   7  -6  15      252.23      272.82      3.52 o
 -16  -5  15       98.27       98.39      2.77 o
 -15  -5  15       83.03       88.45      3.39 o
 -14  -5  15      149.30      138.05      4.55 o
 -13  -5  15       60.12       62.30      2.65 o
 -12  -5  15      113.27      132.69      5.06 o
 -11  -5  15       83.03       86.39      4.70 o
 -10  -5  15      116.17      118.47      3.79 o
  -9  -5  15      365.84      362.54      8.13 o
  -8  -5  15      221.63      232.24      6.73 o
  -7  -5  15        6.69        6.66      2.21 o
  -6  -5  15      103.03       94.86      3.42 o
  -5  -5  15       33.80       33.47      2.81 o
  -4  -5  15      149.50      142.24      2.52 o
  -3  -5  15       97.42       94.46      3.17 o
  -2  -5  15      367.31      327.81      7.18 o
  -1  -5  15      280.10      245.74      7.13 o
   0  -5  15       82.91       79.00      2.51 o
   1  -5  15      482.56      411.59     13.38 o
   2  -5  15      400.12      352.07      3.89 o
   3  -5  15      459.38      438.88      3.61 o
   4  -5  15      136.27      123.83      1.97 o
   5  -5  15      125.45      118.12      2.84 o
   6  -5  15       24.59       28.70      2.31 o
   7  -5  15      120.58      115.41      2.25 o
   8  -5  15       45.84       48.85      1.73 o
   9  -5  15       95.08       92.91      4.20 o
 -17  -4  15       15.05       12.83      2.23 o
 -16  -4  15        6.36        8.40      1.78 o
 -15  -4  15       59.78       55.48      2.74 o
 -14  -4  15       30.82       26.99      2.63 o
 -13  -4  15       47.32       47.16      3.13 o
 -12  -4  15       69.97       64.22      4.77 o
 -11  -4  15       23.29       20.84      2.84 o
 -10  -4  15      577.71      568.91      9.01 o
  -9  -4  15      169.05      175.74      6.47 o
  -8  -4  15      556.52      525.67     13.02 o
  -7  -4  15       88.79       90.42      3.26 o
  -6  -4  15      268.27      262.07      4.64 o
  -5  -4  15      563.42      531.59     10.65 o
  -4  -4  15       85.60       84.11      2.56 o
  -3  -4  15        2.90        3.23      1.15 o
  -2  -4  15       16.63       16.23      1.18 o
  -1  -4  15      138.61      132.05      2.40 o
   0  -4  15      189.63      160.14      3.89 o
   1  -4  15      159.44      159.34      4.39 o
   2  -4  15      203.65      179.43      4.28 o
   3  -4  15      228.93      226.29      3.46 o
   4  -4  15      118.25      119.86      2.69 o
   5  -4  15      102.92       99.20      2.02 o
   6  -4  15      111.13      100.96      2.48 o
   7  -4  15       32.02       43.72      1.51 o
   8  -4  15       94.39       85.39      2.13 o
   9  -4  15       42.81       46.63      2.68 o
  10  -4  15      130.79      133.46      3.45 o
  11  -4  15       44.49       43.76      2.05 o
 -18  -3  15       15.11       13.65      1.54 o
 -17  -3  15       60.69       66.98      3.89 o
 -16  -3  15       36.38       36.84      3.88 o
 -15  -3  15       70.62       77.54      4.96 o
 -14  -3  15       19.51       15.96      6.54 o
 -13  -3  15       55.62       53.47      8.40 o
 -12  -3  15      162.99      148.78      6.43 o
 -11  -3  15     1322.34     1303.02     16.13 o
 -10  -3  15      377.37      362.73     20.83 o
  -9  -3  15     2290.42     2261.42     52.71 o
  -8  -3  15      745.57      737.86     13.39 o
  -7  -3  15     1395.96     1372.40     10.25 o
  -6  -3  15      340.53      327.81      6.83 o
  -5  -3  15      787.02      806.10     19.81 o
  -4  -3  15       26.12       22.66      4.94 o
  -3  -3  15      474.48      466.98     14.43 o
  -2  -3  15      308.79      305.19     11.58 o
  -1  -3  15       53.57       50.62      5.29 o
   0  -3  15      430.43      449.57      8.45 o
   1  -3  15       82.50       87.43      2.54 o
   2  -3  15      321.92      339.42      5.07 o
   3  -3  15       44.62       52.05      2.53 o
   4  -3  15       71.51       57.85      1.99 o
   5  -3  15       44.00       28.53      2.53 o
   6  -3  15      119.53      132.25      3.23 o
   7  -3  15      228.19      177.35      3.91 o
   8  -3  15      281.51      310.67      7.53 o
   9  -3  15       88.40      113.54      3.92 o
  10  -3  15       61.24       73.15      3.18 o
  11  -3  15       21.16       19.33      2.21 o
  12  -3  15       21.29       18.67      1.80 o
 -19  -2  15        1.72        1.22      0.80 o
 -18  -2  15       20.95       19.76      4.24 o
 -17  -2  15        3.76        5.79      3.32 o
 -16  -2  15        2.64       10.55      3.74 o
 -15  -2  15      147.95      150.37      6.56 o
 -14  -2  15      463.61      482.27     10.56 o
 -13  -2  15      207.30      225.35      7.82 o
 -12  -2  15      148.89      172.97      6.82 o
 -11  -2  15      166.32      174.50      6.47 o
 -10  -2  15     1758.68     1693.32     23.30 o
  -9  -2  15      500.00      464.47     15.30 o
  -8  -2  15     1087.63     1125.68     17.33 o
  -7  -2  15      249.21      253.49      8.52 o
  -6  -2  15       99.05      101.89      4.24 o
  -5  -2  15      106.28      120.74      5.39 o
  -4  -2  15       34.38       38.37      4.60 o
  -3  -2  15     1351.16     1363.97     12.50 o
  -2  -2  15      279.35      266.27      4.42 o
  -1  -2  15      268.36      235.23      5.60 o
   0  -2  15      130.12      124.23      9.23 o
   1  -2  15       33.63       36.73      5.61 o
   2  -2  15       41.30       35.89      2.81 o
   3  -2  15      166.55      176.20      5.17 o
   4  -2  15      221.61      208.92      2.84 o
   5  -2  15      110.12      119.11      3.08 o
   6  -2  15      341.71      306.60      4.61 o
   7  -2  15       91.43       85.74      2.91 o
   8  -2  15      134.60      133.80      3.00 o
   9  -2  15       53.71       58.74      2.26 o
  10  -2  15       46.50       49.86      2.08 o
  11  -2  15       16.43       15.83      1.90 o
  12  -2  15      180.36      186.23      5.93 o
  13  -2  15      129.31      122.54      1.84 o
 -19  -1  15       21.90       21.10      4.84 o
 -18  -1  15       15.48       17.74      3.33 o
 -17  -1  15      163.62      163.26      6.20 o
 -16  -1  15        6.16        7.37      2.74 o
 -15  -1  15        4.32        5.07      2.80 o
 -14  -1  15      294.36      274.65      5.95 o
 -13  -1  15      143.61      166.68      4.84 o
 -12  -1  15      307.94      304.74      6.94 o
 -11  -1  15      432.39      422.37      5.71 o
 -10  -1  15       74.62       72.81      3.46 o
  -9  -1  15       13.50       20.40      3.65 o
  -8  -1  15      530.68      549.78     12.00 o
  -7  -1  15      180.72      166.55      6.73 o
  -6  -1  15      380.44      400.72     10.13 o
  -5  -1  15      419.68      408.93      7.01 o
  -4  -1  15      613.55      612.69      6.71 o
  -3  -1  15      440.24      403.83     18.48 o
  -2  -1  15     1271.89     1294.69     23.38 o
  -1  -1  15       38.71       47.59      6.12 o
   0  -1  15       21.03       21.09      2.18 o
   1  -1  15      296.54      336.31      8.83 o
   2  -1  15      122.61      112.22      5.90 o
   3  -1  15      135.39      135.38      6.58 o
   4  -1  15       68.31       64.86      1.95 o
   5  -1  15      928.80      950.77     17.22 o
   6  -1  15       44.63       48.82      2.01 o
   7  -1  15       19.73       20.82      1.82 o
   8  -1  15       41.96       40.57      2.11 o
   9  -1  15       81.94       95.46      2.73 o
  10  -1  15       66.96       66.59      3.56 o
  11  -1  15       10.80       13.05      1.93 o
  12  -1  15       64.32       75.41      2.76 o
  13  -1  15       21.99       24.33      1.20 o
 -19   0  15      116.04      111.81      7.26 o
 -18   0  15       64.79       57.77      3.12 o
 -17   0  15        1.07        3.38      2.48 o
 -16   0  15        0.46       -1.13      2.64 o
 -15   0  15        3.22       10.32      2.80 o
 -14   0  15       11.32       10.08      2.67 o
 -13   0  15      111.54       99.22      3.84 o
 -12   0  15       38.86       38.58      2.54 o
 -11   0  15      101.63      114.83      3.89 o
 -10   0  15      218.48      199.39      4.80 o
  -9   0  15       35.88       26.80      4.15 o
  -8   0  15      460.86      484.46      6.97 o
  -7   0  15      355.68      399.70      7.74 o
  -6   0  15      353.00      398.73      6.28 o
  -5   0  15      100.58      108.09      3.52 o
  -4   0  15       83.44       72.64      4.16 o
  -3   0  15       94.73       89.81      5.21 o
  -2   0  15       15.12       17.21      3.18 o
  -1   0  15       33.09       45.31      4.23 o
   0   0  15       71.60       59.61      4.82 o
   1   0  15      775.16      763.69     14.24 o
   2   0  15      432.67      445.88     11.34 o
   3   0  15        6.98       13.04      3.51 o
   4   0  15       63.12       50.15      4.89 o
   5   0  15      198.36      224.01      4.48 o
   6   0  15      204.14      212.42      2.76 o
   7   0  15       17.20       20.70      1.87 o
   8   0  15      513.45      514.65     12.15 o
   9   0  15       51.14       52.09      2.28 o
  10   0  15       34.36       35.42      2.05 o
  11   0  15       53.28       56.77      2.32 o
  12   0  15       57.75       48.93      1.88 o
  13   0  15        0.55        2.13      1.69 o
  14   0  15       35.85       15.71      1.50 o
 -19   1  15       21.66       18.44      5.46 o
 -18   1  15       15.66       20.56      2.28 o
 -17   1  15      164.05      165.88      4.21 o
 -16   1  15        5.94        7.35      2.57 o
 -15   1  15        4.20        5.47      2.54 o
 -14   1  15      295.97      272.97      5.44 o
 -13   1  15      142.81      162.63      6.03 o
 -12   1  15      305.43      291.91      4.59 o
 -11   1  15      430.60      413.06     11.22 o
 -10   1  15       74.32       74.29      3.10 o
  -9   1  15       12.86       15.42      1.99 o
  -8   1  15      529.15      570.16     12.17 o
  -7   1  15      180.14      178.11      4.52 o
  -6   1  15      382.76      410.49      8.64 o
  -4   1  15      616.00      630.34     15.87 o
  -3   1  15      440.22      415.58      6.73 o
  -2   1  15     1276.86     1329.57     18.13 o
  -1   1  15       38.26       42.71      3.10 o
   0   1  15       20.61       23.26      3.82 o
   1   1  15      294.43      324.34      9.75 o
   2   1  15      122.31      114.57      6.24 o
   3   1  15      133.67      140.27      7.00 o
   4   1  15       67.22       62.07      1.57 o
   5   1  15      928.99      988.20     22.03 o
   6   1  15       45.39       46.24      1.47 o
   7   1  15       19.94       21.47      1.30 o
   8   1  15       42.79       45.50      1.56 o
   9   1  15       81.57       93.40      2.65 o
  10   1  15       68.15       63.09      2.24 o
  11   1  15       10.44       11.37      1.44 o
  12   1  15       65.50       75.45      3.08 o
  13   1  15       21.54       24.03      2.12 o
 -19   2  15        1.64        1.41      1.87 o
 -18   2  15       20.84       22.45      3.00 o
 -17   2  15        3.82        3.83      1.86 o
 -16   2  15        2.50        8.54      3.52 o
 -15   2  15      147.37      148.61      4.12 o
 -14   2  15      462.53      474.51      9.46 o
 -13   2  15      207.51      207.38      6.51 o
 -12   2  15      150.65      171.54      5.66 o
 -11   2  15      165.61      179.11      5.50 o
 -10   2  15     1762.73     1686.72     18.79 o
  -9   2  15      503.32      486.76      7.69 o
  -8   2  15     1087.35     1160.94     17.33 o
  -7   2  15      248.70      250.35      9.63 o
  -6   2  15       99.15      106.39      5.16 o
  -5   2  15      106.78      122.80      5.42 o
  -4   2  15       35.32       35.19      3.28 o
  -3   2  15     1344.91     1376.30     16.29 o
  -2   2  15      277.23      286.87      5.85 o
  -1   2  15      268.80      244.92     11.61 o
   0   2  15      128.12      120.68      4.06 o
   1   2  15       32.49       31.79      3.92 o
   2   2  15       43.10       39.43      4.31 o
   3   2  15      165.78      180.46      4.49 o
   4   2  15      218.29      200.53      4.75 o
   5   2  15      108.69      114.22      2.61 o
   6   2  15      339.53      292.27      8.77 o
   7   2  15       92.26       88.98      3.61 o
   8   2  15      134.11      133.55      4.14 o
   9   2  15       53.31       58.40      2.56 o
  10   2  15       46.48       56.45      3.60 o
  11   2  15       17.19       18.68      2.66 o
  12   2  15      181.71      195.90      4.45 o
 -18   3  15       15.00       12.17      2.31 o
 -17   3  15       61.57       60.32      3.69 o
 -16   3  15       36.17       36.44      3.79 o
 -15   3  15       70.63       68.21      4.52 o
 -14   3  15       19.92       15.33      4.90 o
 -13   3  15       55.80       55.04     14.76 o
 -12   3  15      163.17      157.70      4.06 o
 -11   3  15     1328.50     1458.56     14.24 o
 -10   3  15      376.97      354.67      4.58 o
  -9   3  15     2296.37     2176.91     35.65 o
  -8   3  15      750.40      689.25     22.73 o
  -7   3  15     1392.64     1262.71     35.59 o
  -6   3  15      341.65      341.50      8.54 o
  -5   3  15      790.59      792.97     13.70 o
  -4   3  15       26.30       31.00      3.45 o
  -3   3  15      478.55      482.67     10.43 o
  -2   3  15      307.33      312.99      8.40 o
  -1   3  15       53.13       53.51      2.94 o
   0   3  15      427.93      438.28     16.07 o
   1   3  15       81.87       88.93      1.96 o
   2   3  15      323.03      337.41      5.65 o
   3   3  15       44.69       49.05      1.49 o
   4   3  15       71.71       57.76      1.48 o
   5   3  15       43.84       29.04      1.12 o
   6   3  15      117.96      127.83      3.12 o
   7   3  15      227.52      183.23      2.96 o
   8   3  15      280.13      319.71     17.43 o
   9   3  15       90.26      110.73      2.41 o
  10   3  15       61.45       66.34      1.76 o
  11   3  15       20.54       21.84      2.58 o
  12   3  15       21.20       23.90      2.09 o
 -17   4  15       14.65       12.20      2.22 o
 -16   4  15        6.38        9.36      2.52 o
 -15   4  15       59.41       66.13      3.83 o
 -14   4  15       30.86       35.31      3.54 o
 -13   4  15       45.80       47.80      3.83 o
 -12   4  15       70.73       77.42      4.16 o
 -11   4  15       23.88       15.51      2.68 o
 -10   4  15      579.19      570.68     12.08 o
  -9   4  15      170.67      179.20      5.48 o
  -8   4  15      554.82      525.72     21.26 o
  -7   4  15       90.99       91.42      2.46 o
  -6   4  15      270.30      262.83      7.97 o
  -5   4  15      567.99      540.23     14.18 o
  -4   4  15       86.04       84.87      2.53 o
  -3   4  15        3.34        2.72      0.97 o
  -2   4  15       15.94       14.90      1.21 o
  -1   4  15      139.01      131.57      5.35 o
   0   4  15      192.15      164.13      2.32 o
   1   4  15      158.03      160.34      2.47 o
   2   4  15      202.00      176.78      3.18 o
   3   4  15      228.63      225.59      2.75 o
   4   4  15      117.68      115.33      1.80 o
   5   4  15      104.11      104.74      3.34 o
   6   4  15      109.94      104.62      2.47 o
   7   4  15       31.21       44.73      2.24 o
   8   4  15       92.83       84.98      2.18 o
   9   4  15       42.64       46.13      1.72 o
  10   4  15      129.37      134.64      2.17 o
  11   4  15       44.41       41.07      1.26 o
 -16   5  15       98.68       93.65      2.83 o
 -15   5  15       82.30       92.03      3.35 o
 -14   5  15      150.62      146.45      4.26 o
 -13   5  15       59.81       61.15      3.02 o
 -12   5  15      112.72      125.24      5.69 o
 -11   5  15       83.06       95.11      4.15 o
 -10   5  15      116.53      121.72      7.09 o
  -9   5  15      362.78      359.63      4.93 o
  -8   5  15      221.23      230.41      9.78 o
  -7   5  15        7.09       10.77      2.23 o
  -6   5  15      102.88       88.62      2.86 o
  -5   5  15       34.23       32.68      2.16 o
  -4   5  15      150.50      136.32      2.35 o
  -3   5  15       98.51       85.08      3.28 o
  -2   5  15      367.01      321.12      5.53 o
  -1   5  15      283.73      260.78      5.43 o
   0   5  15       82.81       84.31      3.40 o
   1   5  15      482.76      435.62      4.14 o
   2   5  15      397.94      365.27      5.79 o
   3   5  15      456.84      431.73      5.69 o
   4   5  15      135.99      125.98      8.56 o
   5   5  15      124.76      120.89      6.43 o
   6   5  15       24.65       30.42      1.67 o
   7   5  15      118.84      116.71      2.80 o
   8   5  15       44.80       48.98      1.90 o
   9   5  15       94.98      114.15      5.37 o
  10   5  15      182.52      174.88     16.92 o
 -13   6  15      156.18       60.79      2.82 o
 -12   6  15       70.50       75.38      2.89 o
 -11   6  15       33.37       52.48      3.00 o
 -10   6  15       35.98       31.37      2.50 o
  -9   6  15      275.83      265.13      5.17 o
  -8   6  15      200.90      208.80      5.54 o
  -7   6  15      102.97      117.23      2.88 o
  -6   6  15      201.53      234.04      3.90 o
  -4   6  15       62.34       68.21      3.62 o
  -3   6  15      406.72      393.93     16.75 o
  -2   6  15       54.98       61.93      1.71 o
  -1   6  15      134.95      127.02      5.90 o
   2   6  15        5.08        4.68      3.14 o
   3   6  15       67.03       70.96      2.51 o
   4   6  15       76.08      105.85      2.74 o
   5   6  15      148.06      167.49      3.03 o
   6   6  15       48.26       55.45      1.88 o
   7   6  15      252.31      286.96      2.43 o
   8   6  15       52.07       59.86      2.90 o
 -10   7  15       37.09       40.91      1.82 o
  -9   7  15       60.30       67.69      2.34 o
  -8   7  15      126.56      139.15      5.42 o
  -7   7  15      185.08      199.78     13.19 o
  -6   7  15       12.97       14.27      1.18 o
  -4   7  15       76.88       82.19      2.74 o
  -3   7  15      109.70      118.85      4.29 o
  -1   7  15      135.35      134.22      4.53 o
   0   7  15       15.98       17.85      2.71 o
   1   7  15       82.93       92.47      2.39 o
   2   7  15       54.45       62.90      1.98 o
   3   7  15       74.62       92.72      2.09 o
   4   7  15       24.38       26.31      1.28 o
   5   7  15       42.66       40.92      1.25 o
 -10  -7  16       12.39       13.00      1.28 o
  -9  -7  16        7.68        7.25      1.37 o
  -8  -7  16      143.43      136.25      7.26 o
  -7  -7  16      148.13      147.23      3.04 o
  -6  -7  16       65.74       51.47      3.14 o
  -5  -7  16        7.85       12.13      1.17 o
  -4  -7  16        2.78        3.59      1.50 o
  -3  -7  16       35.44       35.84      1.93 o
  -2  -7  16        3.86        4.21      1.88 o
  -1  -7  16       68.53       67.55      1.63 o
   0  -7  16       22.11       24.25      0.92 o
   1  -7  16       25.83       24.37      1.08 o
   2  -7  16       79.85       85.90      2.22 o
   3  -7  16        0.40        0.26      1.12 o
   4  -7  16       53.24       53.86      1.60 o
 -12  -6  16       98.37       97.21      3.25 o
 -11  -6  16        3.97        4.42      1.35 o
 -10  -6  16       14.41       13.70      1.70 o
  -9  -6  16      144.76      155.47      3.25 o
  -8  -6  16      104.89      110.86      3.01 o
  -7  -6  16       95.96       93.96      2.89 o
  -6  -6  16      341.28      313.82      6.21 o
  -5  -6  16        9.77        9.22      1.80 o
  -4  -6  16       75.96       74.36      2.53 o
  -3  -6  16       82.71       79.40      2.17 o
  -2  -6  16      228.69      210.91      3.20 o
  -1  -6  16       28.06       21.40      1.28 o
   0  -6  16      258.09      246.67      5.52 o
   1  -6  16       67.21       63.73      1.63 o
   2  -6  16       79.92       82.94      3.62 o
   3  -6  16       35.00       44.09      1.84 o
   4  -6  16       13.40       20.84      2.00 o
   5  -6  16      147.76      142.85      3.13 o
   6  -6  16       50.49       52.02      1.97 o
   7  -6  16       21.51       18.18      1.25 o
 -15  -5  16       53.66       55.27      2.75 o
 -14  -5  16        6.78        9.03      1.62 o
 -13  -5  16       40.95       46.58      3.45 o
 -12  -5  16       25.62       25.36      2.36 o
 -11  -5  16      201.02      209.20      4.38 o
 -10  -5  16       74.83       66.72      3.11 o
  -9  -5  16       30.37       29.11      2.64 o
  -8  -5  16       87.54       84.74      3.40 o
  -7  -5  16       13.65       12.56      2.28 o
  -6  -5  16        5.25        3.93      2.05 o
  -5  -5  16       73.05       72.95      2.99 o
  -4  -5  16      440.60      398.15      5.74 o
  -3  -5  16      160.88      131.08      4.48 o
  -2  -5  16      182.46      158.41      4.53 o
  -1  -5  16     1256.00     1202.20     30.83 o
   0  -5  16      179.35      184.43      5.76 o
   1  -5  16      429.32      386.68      8.41 o
   2  -5  16       43.14       43.43      1.49 o
   3  -5  16       14.95       15.95      1.20 o
   4  -5  16      154.69      183.34      4.00 o
   5  -5  16       33.51       33.08      1.48 o
   6  -5  16        2.85        3.26      1.38 o
   7  -5  16       71.98       78.30      1.82 o
   8  -5  16      155.51      144.41      2.00 o
   9  -5  16       16.47       14.12      1.38 o
 -17  -4  16       42.00       36.55      3.87 o
 -16  -4  16      117.86      130.87      4.22 o
 -15  -4  16       44.78       44.30      2.53 o
 -14  -4  16       35.73       36.96      2.66 o
 -13  -4  16      132.67      133.02      9.62 o
 -12  -4  16        7.88        6.59      2.50 o
 -11  -4  16       31.95       30.80      3.35 o
 -10  -4  16       77.40       84.41      6.57 o
  -9  -4  16      107.59      110.88      3.92 o
  -8  -4  16     1378.80     1321.73     14.66 o
  -7  -4  16      978.51      981.63     10.37 o
  -6  -4  16     1428.87     1366.34     20.81 o
  -5  -4  16      826.72      799.63     11.43 o
  -4  -4  16        1.17        3.06      1.21 o
  -3  -4  16      549.14      520.86     11.21 o
  -2  -4  16     1230.17     1158.03     23.07 o
  -1  -4  16      311.08      284.55      9.99 o
   0  -4  16      681.04      591.86     14.43 o
   1  -4  16       78.38       67.89      1.95 o
   2  -4  16        6.44        5.61      1.03 o
   3  -4  16       23.55       19.76      1.32 o
   4  -4  16      164.77      187.61      2.58 o
   5  -4  16       22.13       24.43      1.41 o
   6  -4  16       46.63       60.85      3.28 o
   7  -4  16      162.74      144.92      2.66 o
   8  -4  16      270.17      289.63      3.23 o
   9  -4  16       17.05       15.56      2.02 o
  10  -4  16       22.84       16.70      1.75 o
  11  -4  16       81.48       63.42      1.99 o
 -18  -3  16        6.15        6.29      1.35 o
 -17  -3  16       68.95       69.37      3.66 o
 -16  -3  16        4.65        4.32      1.22 o
 -15  -3  16        2.97        5.31      1.41 o
 -14  -3  16        3.54        3.61      1.51 o
 -13  -3  16       56.88       48.57      4.35 o
 -11  -3  16      244.41      255.41      7.42 o
 -10  -3  16      227.76      229.36      7.04 o
  -9  -3  16     1267.42     1218.91     32.12 o
  -8  -3  16      844.56      845.73     17.71 o
  -7  -3  16     4475.45     4372.65     51.87 o
  -6  -3  16      305.72      306.37      4.63 o
  -5  -3  16      246.10      206.69     13.45 o
  -4  -3  16      103.57       91.98      7.60 o
  -3  -3  16      200.20      218.32      7.12 o
  -2  -3  16       60.57       55.90      2.32 o
  -1  -3  16        7.86        5.74      1.14 o
   0  -3  16       90.10       82.50      1.94 o
   1  -3  16       91.63       90.41      1.82 o
   2  -3  16       81.53       73.74      1.53 o
   3  -3  16      332.52      344.74      8.66 o
   4  -3  16       52.80       58.64      1.71 o
   5  -3  16       23.54       25.75      1.96 o
   6  -3  16      512.53      476.32     15.43 o
   7  -3  16      133.26      132.90      2.36 o
   8  -3  16       38.54       40.30      2.96 o
   9  -3  16      177.82      193.18      4.63 o
  10  -3  16       21.35       25.95      2.41 o
  11  -3  16      166.21      160.39      3.51 o
  12  -3  16       29.09       26.57      1.55 o
 -19  -2  16       53.56       53.87      2.49 o
 -18  -2  16       64.47       65.34      3.54 o
 -17  -2  16       97.84      108.40      4.77 o
 -15  -2  16       22.93       28.70      4.06 o
 -14  -2  16      148.95      149.14      6.50 o
 -13  -2  16       82.47       82.69      5.38 o
 -12  -2  16      391.99      387.58      9.14 o
 -11  -2  16      234.12      247.99     16.31 o
 -10  -2  16       64.36       58.77      2.21 o
  -9  -2  16      223.40      236.31      5.28 o
  -8  -2  16     1365.88     1370.92      9.56 o
  -7  -2  16      463.65      434.64      8.84 o
  -6  -2  16      651.90      731.98     13.03 o
  -5  -2  16       43.25       45.67      3.05 o
  -4  -2  16      357.12      379.40      7.06 o
  -3  -2  16      581.56      573.60      8.36 o
  -2  -2  16       44.27       35.95      5.62 o
  -1  -2  16      154.90      131.83      8.96 o
   0  -2  16      277.90      267.65      9.41 o
   1  -2  16       26.03       25.38      2.96 o
   2  -2  16       21.46       27.36      1.11 o
   3  -2  16      103.55      107.69      3.31 o
   4  -2  16      226.47      218.50      4.88 o
   5  -2  16      119.33      110.09      2.83 o
   6  -2  16       83.66       84.75      4.05 o
   7  -2  16        6.43        9.27      1.59 o
   8  -2  16       17.09       16.79      1.97 o
   9  -2  16       81.62       97.69      3.62 o
  10  -2  16        0.86       -0.37      1.39 o
  11  -2  16      312.59      333.43      5.16 o
  12  -2  16        7.77        7.09      1.08 o
  13  -2  16       77.64       56.97      1.58 o
 -19  -1  16      113.09       90.25      2.37 o
 -18  -1  16       33.06       28.61      3.70 o
 -17  -1  16       52.09       62.28      4.39 o
 -16  -1  16       16.06       22.92      4.02 o
 -15  -1  16      139.78      132.11      4.52 o
 -14  -1  16      175.49      179.87      6.22 o
 -13  -1  16      141.00      158.07      8.08 o
 -12  -1  16        0.26        0.89      2.33 o
 -11  -1  16       30.60       34.88      2.42 o
 -10  -1  16       48.01       48.53      3.17 o
  -9  -1  16       19.91       16.90      2.36 o
  -8  -1  16       70.24       57.58      4.65 o
  -7  -1  16      330.21      291.71      8.93 o
  -6  -1  16     1581.96     1601.68     19.44 o
  -5  -1  16      987.32      974.92     14.74 o
  -4  -1  16      171.27      192.95      8.03 o
  -3  -1  16     1052.19     1088.81     21.15 o
  -2  -1  16      339.92      342.05     11.33 o
  -1  -1  16       99.33       92.30      3.62 o
   0  -1  16       50.74       58.49      3.03 o
   1  -1  16      626.11      584.14     12.62 o
   2  -1  16      360.97      344.45     10.14 o
   3  -1  16       35.76       31.57      1.57 o
   4  -1  16      234.98      243.35      2.67 o
   5  -1  16      264.16      276.23      7.19 o
   6  -1  16      876.90      863.05     10.14 o
   7  -1  16      300.09      322.83      7.24 o
   8  -1  16      208.51      210.57      6.95 o
   9  -1  16       50.43       54.29      2.31 o
  10  -1  16      132.40      141.28      4.25 o
  11  -1  16      140.42      140.30      7.00 o
  12  -1  16       42.42       36.23      1.52 o
  13  -1  16       10.35        9.20      1.61 o
 -19   0  16       67.17       56.21      2.15 o
 -18   0  16       80.43       81.35      4.17 o
 -17   0  16       72.70       71.28      3.30 o
 -16   0  16        0.25        1.55      2.52 o
 -15   0  16        5.23        6.82      2.66 o
 -14   0  16       28.90       17.38      2.83 o
 -13   0  16        1.56        3.44      2.52 o
 -12   0  16       36.23       30.12      2.35 o
 -11   0  16      102.90      110.02      4.18 o
 -10   0  16       42.64       44.56      3.00 o
  -9   0  16       43.48       47.64      4.59 o
  -8   0  16        0.42       -0.70      1.66 o
  -7   0  16     1004.10     1046.37     24.78 o
  -6   0  16       17.86       15.37      2.11 o
  -5   0  16       71.49       63.31      4.68 o
  -4   0  16     1336.54     1401.00     18.90 o
  -3   0  16       16.63       15.44      3.47 o
  -2   0  16       73.37       77.11      5.13 o
  -1   0  16      219.41      199.62      7.56 o
   0   0  16       55.60       40.99      4.26 o
   1   0  16        0.73        4.00      3.14 o
   2   0  16       84.87       93.77      5.95 o
   3   0  16      466.45      486.27      6.06 o
   4   0  16      383.57      382.99      4.26 o
   5   0  16      664.82      638.23      4.20 o
   6   0  16      763.22      726.86     11.71 o
   7   0  16      628.35      636.97      6.62 o
   8   0  16        5.52        4.78      1.68 o
   9   0  16      207.01      202.48      3.61 o
  10   0  16       17.71       13.88      1.75 o
  11   0  16      179.23      199.80      5.04 o
  12   0  16       31.87       30.61      1.45 o
  13   0  16       76.86       54.70      2.26 o
 -19   1  16      114.03       82.58      2.29 o
 -18   1  16       32.74       27.33      3.56 o
 -17   1  16       51.40       58.33      2.97 o
 -16   1  16       16.72       16.81      2.62 o
 -15   1  16      137.07      125.08      7.76 o
 -14   1  16      173.99      174.07      8.29 o
 -13   1  16      141.23      161.18     10.29 o
 -12   1  16        0.29        0.75      3.01 o
 -11   1  16       30.75       31.14      2.78 o
 -10   1  16       47.74       47.04      2.90 o
  -9   1  16       20.74       19.72      2.23 o
  -8   1  16       69.93       66.61      3.22 o
  -7   1  16      332.27      315.25      6.60 o
  -6   1  16     1589.98     1608.65     20.02 o
  -5   1  16      982.96      926.14     13.47 o
  -4   1  16      173.29      193.87     14.72 o
  -3   1  16     1046.48     1081.87     14.48 o
  -2   1  16      338.98      329.04      7.97 o
  -1   1  16       99.89       97.80      5.89 o
   0   1  16       51.89       56.04      4.95 o
   1   1  16      625.98      597.63     13.39 o
   2   1  16      361.41      371.27     10.96 o
   3   1  16       34.91       36.36      1.53 o
   4   1  16      236.55      241.70      2.69 o
   5   1  16      258.58      270.61      6.21 o
   6   1  16      872.85      846.15     14.19 o
   7   1  16      296.71      312.51      7.23 o
   8   1  16      205.91      203.60      3.59 o
   9   1  16       50.21       51.26      2.21 o
  10   1  16      132.64      146.64      6.27 o
  11   1  16      142.04      139.23      5.61 o
  12   1  16       42.05       42.22      2.61 o
  13   1  16       10.25       10.18      1.57 o
 -19   2  16       53.47       47.65      2.54 o
 -18   2  16       65.88       68.43      3.69 o
 -17   2  16       96.86      106.04      4.84 o
 -16   2  16       69.00       72.27      7.88 o
 -15   2  16       23.52       25.95      3.96 o
 -14   2  16      148.81      145.41      5.92 o
 -13   2  16       83.15       86.05      4.88 o
 -12   2  16      394.75      414.45      8.45 o
 -11   2  16      233.05      242.05      9.78 o
 -10   2  16       64.83       60.05      1.85 o
  -9   2  16      222.29      229.00      7.38 o
  -8   2  16     1362.64     1385.76     19.40 o
  -7   2  16      466.49      429.86      7.31 o
  -6   2  16      652.68      704.84     12.38 o
  -5   2  16       43.37       41.51      3.63 o
  -4   2  16      358.63      370.77      9.05 o
  -3   2  16      584.52      600.93     11.39 o
  -2   2  16       44.37       40.82      3.63 o
  -1   2  16      155.94      145.95      4.54 o
   0   2  16      277.97      289.50      9.50 o
   1   2  16       26.35       21.04      3.63 o
   2   2  16       21.33       24.75      1.06 o
   3   2  16      101.69      109.28      2.75 o
   4   2  16      223.40      215.45      4.05 o
   5   2  16      120.97      113.99      5.19 o
   6   2  16       82.50       91.21      2.74 o
   7   2  16        6.97       11.75      1.28 o
   8   2  16       17.31       19.14      1.31 o
   9   2  16       82.25       95.10      4.50 o
  10   2  16        0.88        1.09      2.48 o
  11   2  16      310.91      334.62      5.88 o
  12   2  16        8.09       10.82      2.03 o
  13   2  16       78.45       84.59      2.37 o
 -18   3  16        5.92       10.01      2.09 o
 -17   3  16       69.69       68.20      3.71 o
 -16   3  16        4.60        6.29      3.11 o
 -15   3  16        2.73        3.61      3.16 o
 -14   3  16        3.76        3.46      1.75 o
 -13   3  16       57.74       47.07     14.08 o
 -12   3  16      361.88      358.39      7.56 o
 -11   3  16      240.17      266.95      6.46 o
 -10   3  16      228.28      267.28      6.23 o
  -9   3  16     1269.26     1205.68     28.12 o
  -8   3  16      843.01      847.98     33.05 o
  -7   3  16     4473.92     4023.49    102.32 o
  -6   3  16      304.52      316.60      4.79 o
  -5   3  16      247.55      218.54      4.03 o
  -4   3  16      103.62      100.13      2.24 o
  -3   3  16      200.09      208.18      4.05 o
  -2   3  16       60.53       61.04      2.52 o
  -1   3  16        7.62        5.56      0.92 o
   0   3  16       91.42       80.06      2.59 o
   1   3  16       90.91       89.47      1.83 o
   2   3  16       81.83       71.87      1.74 o
   3   3  16      330.82      340.60      5.29 o
   4   3  16       53.59       56.73      1.79 o
   5   3  16       23.63       27.35      1.12 o
   6   3  16      513.07      481.46     11.56 o
   7   3  16      134.18      137.68      5.41 o
   8   3  16       38.97       37.63      3.42 o
   9   3  16      176.59      187.55      4.57 o
  10   3  16       21.68       26.67      2.87 o
  11   3  16      165.71      160.85      4.10 o
  12   3  16       28.63       25.25      1.96 o
 -17   4  16       42.36       40.16      2.48 o
 -16   4  16      118.10      129.30      4.22 o
 -15   4  16       44.81       52.16      3.54 o
 -14   4  16       35.73       39.62      3.48 o
 -13   4  16      132.98      127.69      9.58 o
 -12   4  16        7.94       10.14      2.80 o
 -11   4  16       32.35       32.65      3.71 o
 -10   4  16       77.04       82.69      2.60 o
  -9   4  16      106.79      116.61      3.21 o
  -8   4  16     1384.66     1303.70     23.80 o
  -7   4  16      973.59     1000.62     11.72 o
  -6   4  16     1427.76     1427.31     14.45 o
  -5   4  16      822.08      812.26     27.61 o
  -4   4  16        1.09        4.58      1.18 o
  -3   4  16      549.82      554.57      8.89 o
  -2   4  16     1226.73     1184.74     30.42 o
  -1   4  16      309.70      283.82      4.76 o
   0   4  16      680.83      628.34      6.18 o
   1   4  16       77.47       69.74      1.88 o
   2   4  16        6.52        5.15      1.19 o
   3   4  16       24.34       18.57      1.11 o
   4   4  16      165.59      185.10      2.15 o
   5   4  16       22.36       22.53      1.31 o
   6   4  16       47.14       59.36      1.96 o
   7   4  16      161.35      148.51      2.64 o
   8   4  16      269.95      295.48      3.36 o
   9   4  16       17.36       15.86      0.99 o
  10   4  16       22.53       20.08      1.15 o
  11   4  16       82.21       68.20      2.46 o
 -15   5  16       53.33       56.25      2.76 o
 -14   5  16        6.47        4.79      2.44 o
 -13   5  16       41.78       43.36      4.54 o
 -12   5  16       25.52       26.16      2.04 o
 -11   5  16      202.78      239.05      7.40 o
 -10   5  16       76.45       69.31      4.61 o
  -9   5  16       30.76       31.79      2.12 o
  -8   5  16       89.04       95.13      3.71 o
  -7   5  16       14.45       13.80      2.37 o
  -6   5  16        5.22        4.53      1.19 o
  -5   5  16       72.08       73.42      1.90 o
  -4   5  16      439.86      392.84     10.62 o
  -1   5  16     1256.87     1182.44     25.28 o
   0   5  16      179.66      188.95      5.35 o
   1   5  16      430.45      395.25     13.40 o
   2   5  16       44.16       43.88      1.37 o
   3   5  16       14.75       16.54      1.79 o
   4   5  16      155.72      186.95      3.62 o
   5   5  16       33.56       34.03      1.93 o
   6   5  16        3.26        3.62      1.35 o
   7   5  16       73.39       82.77      2.20 o
   8   5  16      155.58      152.36      2.58 o
   9   5  16       16.86       17.53      1.42 o
 -13   6  16      111.91       42.56      6.48 o
 -12   6  16       98.32       82.94      2.81 o
 -11   6  16        3.88        3.93      1.81 o
 -10   6  16       14.31        8.71      1.52 o
  -9   6  16      144.61      157.56      3.96 o
  -8   6  16      103.65      119.70      2.76 o
  -7   6  16       95.48       90.99      3.35 o
  -6   6  16      343.19      326.12      5.53 o
  -5   6  16        9.64       10.83      4.00 o
  -4   6  16       75.23       84.25      2.60 o
  -3   6  16       81.99       77.84      2.52 o
  -2   6  16      227.61      217.66      6.04 o
   1   6  16       66.75       70.12      3.17 o
   2   6  16       79.84       84.75      2.64 o
   3   6  16       34.99       45.72      2.08 o
   4   6  16       13.13       17.18      1.54 o
   5   6  16      148.48      150.60      6.52 o
   6   6  16       49.77       54.81      2.11 o
   7   6  16       21.68       19.20      1.05 o
 -10   7  16       12.66       15.98      1.34 o
  -9   7  16        7.85        8.20      1.47 o
  -8   7  16      144.71      157.74      7.39 o
  -7   7  16      148.61      154.87     10.44 o
  -6   7  16       65.49       48.79     13.51 o
  -5   7  16        7.37       12.58      2.56 o
  -4   7  16        2.67        7.53      2.50 o
  -3   7  16       34.34       42.05      3.09 o
  -1   7  16       67.32       71.07      2.17 o
   0   7  16       22.48       25.99      1.60 o
   1   7  16       25.96       25.38      1.49 o
   2   7  16       79.74       88.90      2.03 o
   3   7  16        0.47        1.14      0.79 o
   4   7  16       53.91       55.23      1.35 o
  -9  -7  17       20.23       17.55      1.31 o
  -8  -7  17       18.93       19.38      1.65 o
  -7  -7  17       12.72       12.16      0.98 o
  -6  -7  17       43.55       41.84      1.41 o
  -5  -7  17       88.68       87.80      3.35 o
  -4  -7  17       28.07       25.40      1.27 o
  -3  -7  17       17.67       13.05      1.08 o
  -2  -7  17        0.22       -0.04      1.30 o
  -1  -7  17       28.18       32.05      1.71 o
   0  -7  17       13.48       11.19      1.25 o
   1  -7  17       25.15       26.43      0.97 o
   2  -7  17       33.22       33.34      1.51 o
 -13  -6  17      115.74      117.54      1.87 o
 -11  -6  17        3.54        3.39      1.26 o
 -10  -6  17       88.85      107.87      4.50 o
  -9  -6  17      149.93      160.98      6.29 o
  -8  -6  17      140.51      145.98      5.02 o
  -7  -6  17       52.93       53.86      2.29 o
  -6  -6  17       67.88       71.71      2.46 o
  -5  -6  17       50.28       43.92      2.71 o
  -4  -6  17       18.45       16.89      1.71 o
  -3  -6  17      378.57      405.21      5.07 o
  -2  -6  17        1.68        0.83      1.01 o
  -1  -6  17      208.62      191.54      4.28 o
   0  -6  17       89.22       87.36      2.57 o
   1  -6  17       98.63      100.41      2.21 o
   2  -6  17      129.02      126.02      4.30 o
   3  -6  17       33.73       41.80      1.53 o
   4  -6  17       36.06       44.10      2.18 o
   5  -6  17       77.45       83.94      2.38 o
   6  -6  17       78.95       86.23      2.05 o
 -15  -5  17      156.79      157.56      3.46 o
 -14  -5  17        2.26        1.78      1.36 o
 -13  -5  17        9.90       13.46      1.83 o
 -12  -5  17       51.90       50.16      2.53 o
 -11  -5  17      109.09      117.27      3.41 o
 -10  -5  17      309.08      310.01      5.14 o
  -9  -5  17      283.42      282.24      5.01 o
  -8  -5  17       30.27       32.07      2.59 o
  -7  -5  17      150.02      136.59      5.07 o
  -6  -5  17      143.28      131.76      3.64 o
  -5  -5  17       14.84       19.02      1.78 o
  -4  -5  17      323.73      313.65     10.40 o
  -3  -5  17      218.89      223.57      5.15 o
  -2  -5  17      206.92      220.33      6.31 o
  -1  -5  17     1424.82     1384.65     38.67 o
   0  -5  17      177.29      162.26      4.61 o
   1  -5  17       17.28       21.82      2.27 o
   2  -5  17      178.38      183.76      3.11 o
   3  -5  17       42.61       44.36      1.90 o
   4  -5  17        1.40        0.87      1.32 o
   5  -5  17        0.81       -0.27      1.82 o
   6  -5  17       81.42       87.52      2.74 o
   7  -5  17       42.05       47.75      1.95 o
   8  -5  17       46.13       39.50      1.43 o
 -17  -4  17        4.38        3.44      1.51 o
 -16  -4  17       25.99       29.50      1.83 o
 -15  -4  17       51.38       50.64      2.48 o
 -14  -4  17       13.56       10.42      2.22 o
 -13  -4  17       14.89       18.71      2.47 o
 -12  -4  17      446.51      451.17      7.96 o
 -11  -4  17        1.05        0.88      2.38 o
 -10  -4  17       75.40       75.66      3.44 o
  -9  -4  17      110.79      106.57      3.78 o
  -8  -4  17      222.84      232.01      4.94 o
  -7  -4  17     1578.20     1456.51     11.08 o
  -6  -4  17      670.18      620.72      7.24 o
  -5  -4  17      760.80      704.37      9.73 o
  -4  -4  17      341.66      337.03      3.65 o
  -3  -4  17      690.73      631.92     12.40 o
  -2  -4  17      781.06      759.48     24.76 o
  -1  -4  17       63.01       56.09      2.87 o
   0  -4  17      577.33      617.19      7.53 o
   1  -4  17       67.78       65.14      1.90 o
   2  -4  17        5.09        4.10      1.13 o
   3  -4  17      126.58      123.44      2.18 o
   4  -4  17      156.09      149.56      2.68 o
   5  -4  17       60.18       51.93      1.61 o
   6  -4  17      161.76      163.36      3.30 o
   7  -4  17       99.96       96.50      2.17 o
   8  -4  17       10.32       11.20      1.18 o
   9  -4  17       14.62       16.03      1.86 o
  10  -4  17       49.32       47.12      1.98 o
 -18  -3  17       39.00       32.94      2.45 o
 -17  -3  17        9.83       12.19      1.82 o
 -16  -3  17       89.95      100.25      4.40 o
 -15  -3  17       56.44       65.83      4.29 o
 -14  -3  17       36.39       33.03      3.98 o
 -13  -3  17      148.72      148.74      5.90 o
 -12  -3  17       83.39       80.36      4.00 o
 -11  -3  17      524.51      504.59      5.40 o
 -10  -3  17      107.10      103.81      4.98 o
  -9  -3  17     1294.68     1271.84     14.25 o
  -8  -3  17     2333.89     2216.90     24.10 o
  -7  -3  17     1673.64     1606.82     10.39 o
  -6  -3  17     1690.28     1642.08      9.54 o
  -5  -3  17       63.52       68.28      2.83 o
  -4  -3  17     1293.63     1279.91      8.05 o
  -3  -3  17      386.63      380.77      5.41 o
  -2  -3  17       38.09       39.87      1.63 o
  -1  -3  17      501.94      489.66     13.25 o
   0  -3  17       65.12       67.36      2.63 o
   1  -3  17      102.55       91.24      1.71 o
   2  -3  17        0.36        1.00      0.92 o
   3  -3  17       64.58       66.81      1.77 o
   4  -3  17       69.74       77.47      2.76 o
   5  -3  17       29.98       34.22      1.52 o
   6  -3  17      155.89      157.34      3.87 o
   7  -3  17       90.03       83.11      3.87 o
   8  -3  17       32.13       32.47      2.71 o
   9  -3  17       16.79       20.67      2.35 o
  10  -3  17       74.68       82.23      2.90 o
  11  -3  17       85.38       91.10      2.51 o
 -18  -2  17       23.66       18.04      3.17 o
 -17  -2  17       19.72       19.36      2.89 o
 -16  -2  17       43.97       40.42      3.54 o
 -15  -2  17       78.12       66.27      2.86 o
 -14  -2  17       13.30        9.92      1.86 o
 -13  -2  17       15.61        9.45      1.85 o
 -12  -2  17      199.63      188.84      5.90 o
 -11  -2  17      184.70      165.53      3.57 o
 -10  -2  17      361.91      381.86      8.00 o
  -9  -2  17       13.31        9.82      1.46 o
  -8  -2  17      474.00      470.27      5.66 o
  -7  -2  17      748.18      793.10     10.80 o
  -6  -2  17      337.74      335.64     12.45 o
  -5  -2  17      239.53      259.40      6.24 o
  -4  -2  17      650.54      601.08     15.18 o
  -3  -2  17      191.06      213.87      8.77 o
  -2  -2  17       15.73       19.50      3.99 o
  -1  -2  17      374.20      383.53     11.19 o
   0  -2  17      170.20      171.42      3.43 o
   1  -2  17      404.81      375.75      7.23 o
   2  -2  17      161.05      150.33      4.14 o
   3  -2  17      334.83      343.56     10.54 o
   4  -2  17      273.27      272.94      4.24 o
   5  -2  17      228.60      213.77      4.04 o
   6  -2  17      212.18      197.18      4.66 o
   7  -2  17      124.49      106.64      4.35 o
   8  -2  17       17.90       20.07      1.75 o
   9  -2  17       48.04       43.09      3.82 o
  10  -2  17      377.55      412.22      5.96 o
  11  -2  17      210.47      231.37      4.07 o
  12  -2  17      107.90      109.64      2.45 o
 -19  -1  17      135.45       83.90      2.23 o
 -18  -1  17      114.10      118.80      4.54 o
 -17  -1  17        4.38        6.15      1.63 o
 -16  -1  17       45.04       60.34      4.42 o
 -15  -1  17       83.95       89.64      4.03 o
 -14  -1  17        8.59        9.09      2.75 o
 -13  -1  17      185.52      170.14      4.76 o
 -12  -1  17      180.66      180.33      4.69 o
 -11  -1  17       11.73        8.70      1.95 o
 -10  -1  17       25.02       24.84      1.84 o
  -9  -1  17      399.47      424.56      5.71 o
  -8  -1  17      108.01      118.32      3.19 o
  -7  -1  17      515.54      500.20     11.61 o
  -6  -1  17      830.65      884.57     15.02 o
  -5  -1  17      636.43      577.21     11.77 o
  -4  -1  17      125.85      103.28      7.93 o
  -3  -1  17     1016.95     1023.63     49.49 o
  -2  -1  17      419.73      440.42      9.91 o
  -1  -1  17     1007.87     1108.15     15.54 o
   0  -1  17      253.45      225.47      5.48 o
   1  -1  17      131.81      126.92      6.43 o
   2  -1  17      226.84      222.41      2.63 o
   3  -1  17      116.77      107.77      1.68 o
   4  -1  17       24.97       20.05      0.85 o
   5  -1  17        8.38        9.59      1.19 o
   6  -1  17      151.81      139.97      3.09 o
   7  -1  17       49.84       47.26      3.46 o
   8  -1  17       50.47       43.88      3.04 o
   9  -1  17      132.93      133.97      9.48 o
  10  -1  17       74.09       75.83      2.74 o
  11  -1  17      163.84      177.05      5.72 o
  12  -1  17      161.75      175.32      3.07 o
 -19   0  17        6.49        4.04      1.34 o
 -18   0  17       11.86       16.88      1.98 o
 -17   0  17        0.44        1.24      2.22 o
 -16   0  17       14.67       16.52      2.70 o
 -15   0  17       17.39       22.09      2.89 o
 -14   0  17       88.65       87.40      3.71 o
 -13   0  17      212.48      148.73      5.14 o
 -12   0  17        1.04        2.05      3.22 o
 -11   0  17      255.78      292.63      6.11 o
 -10   0  17     1010.52     1094.16     10.88 o
  -9   0  17      205.95      201.42      3.48 o
  -8   0  17       19.79       23.12      3.77 o
  -7   0  17      104.18      100.46      5.69 o
  -6   0  17      201.25      189.19      7.28 o
  -5   0  17       39.97       31.88      3.64 o
  -4   0  17      584.77      564.55     12.56 o
  -3   0  17      180.65      177.97      7.43 o
  -2   0  17       67.96       84.98      5.43 o
  -1   0  17      510.05      471.30     11.68 o
   0   0  17        6.55        8.29      3.29 o
   1   0  17       48.45       47.67      4.58 o
   2   0  17       19.91       15.80      1.05 o
   3   0  17       43.03       40.85      0.97 o
   4   0  17       58.82       55.17      1.41 o
   5   0  17      251.30      268.89      6.57 o
   6   0  17      420.43      388.68      5.68 o
   7   0  17      218.06      211.26      3.73 o
   8   0  17     1012.78      981.92     10.00 o
   9   0  17       33.11       30.71      1.96 o
  10   0  17       67.83       71.07      2.27 o
  11   0  17       45.99       41.94      3.92 o
  12   0  17       66.38       61.82      1.54 o
  13   0  17      406.09      162.94      2.85 o
 -19   1  17      134.58       80.05      2.11 o
 -18   1  17      115.29      115.79      2.91 o
 -17   1  17        4.65        7.77      1.69 o
 -16   1  17       44.29       47.73      4.61 o
 -15   1  17       83.44       84.50      3.50 o
 -14   1  17        8.47        7.66      2.32 o
 -13   1  17      184.64      163.19      6.36 o
 -12   1  17      180.09      179.19      6.40 o
 -11   1  17       11.51        9.84      2.34 o
 -10   1  17       25.04       25.62      1.97 o
  -9   1  17      402.36      422.92      5.35 o
  -8   1  17      107.25      111.02      4.61 o
  -7   1  17      518.72      511.27      7.91 o
  -6   1  17      827.70      906.26     10.32 o
  -5   1  17      636.90      580.38     11.16 o
  -4   1  17      125.85      106.43      5.69 o
  -3   1  17     1019.81     1001.71     36.47 o
  -2   1  17      417.42      459.79     11.76 o
  -1   1  17     1005.60     1093.82     18.06 o
   0   1  17      253.36      214.25      8.53 o
   1   1  17      130.24      134.25      7.10 o
   2   1  17      227.99      224.38      2.58 o
   3   1  17      117.02      109.28      2.94 o
   4   1  17       25.49       21.97      1.03 o
   5   1  17        8.26       10.04      1.24 o
   6   1  17      151.61      146.86      2.42 o
   7   1  17       48.89       45.63      2.50 o
   8   1  17       49.38       42.59      1.52 o
   9   1  17      132.80      137.65      6.36 o
  11   1  17      162.05      172.73     12.42 o
  12   1  17      161.04      189.51      3.87 o
 -18   2  17       23.45       20.53      2.87 o
 -17   2  17       19.70       16.67      1.55 o
 -16   2  17       44.10       43.82      3.15 o
 -15   2  17       78.03       60.59      6.47 o
 -14   2  17       13.86       12.58      1.87 o
 -13   2  17       15.69       10.59      1.86 o
 -12   2  17      201.77      186.21      4.74 o
 -11   2  17      183.29      174.77      5.77 o
 -10   2  17      360.37      381.00      6.90 o
  -9   2  17       13.32       12.43      1.29 o
  -8   2  17      470.58      454.98     14.08 o
  -7   2  17      750.80      753.74      5.82 o
  -6   2  17      339.00      331.86      4.97 o
  -5   2  17      239.56      280.45      8.26 o
  -4   2  17      652.92      596.12     11.85 o
  -3   2  17      191.81      199.10      5.42 o
  -2   2  17       15.84       26.48      2.60 o
  -1   2  17      371.92      386.53     11.17 o
   0   2  17      173.61      176.65      3.81 o
   1   2  17      405.78      374.53      4.74 o
   2   2  17      162.23      151.51      3.77 o
   3   2  17      337.00      351.89      4.78 o
   4   2  17      273.77      284.94      4.24 o
   5   2  17      228.59      225.76      4.15 o
   6   2  17      214.58      200.08      7.19 o
   7   2  17      124.10      107.48      3.35 o
   8   2  17       18.07       20.37      1.34 o
   9   2  17       48.60       47.85      2.04 o
  10   2  17      377.95      425.44      6.79 o
  11   2  17      211.46      219.35      4.56 o
  12   2  17      106.91      118.79      3.02 o
 -18   3  17       38.79       31.61      2.36 o
 -17   3  17        9.72       10.73      1.07 o
 -16   3  17       90.33       95.45      4.46 o
 -15   3  17       56.64       63.34      4.16 o
 -14   3  17       36.63       42.68      4.00 o
 -13   3  17      149.51      153.64      5.55 o
 -12   3  17       83.70       78.65      7.44 o
 -11   3  17      524.90      532.02      8.95 o
 -10   3  17      108.30      120.61      4.63 o
  -9   3  17     1294.16     1322.36     12.57 o
  -8   3  17     2328.56     2216.29    102.81 o
  -7   3  17     1672.78     1524.52     54.51 o
  -6   3  17     1688.52     1681.46     16.81 o
  -5   3  17       61.67       65.93      1.90 o
  -4   3  17     1294.54     1296.55      9.06 o
  -3   3  17      380.22      371.55      4.23 o
  -2   3  17       38.47       38.87      1.29 o
  -1   3  17      501.02      477.53      7.98 o
   0   3  17       65.58       66.96      1.86 o
   1   3  17      103.35       92.49      1.65 o
   2   3  17        0.29        1.84      1.09 o
   3   3  17       65.75       68.25      1.92 o
   4   3  17       69.57       76.93      3.17 o
   5   3  17       30.24       33.90      2.15 o
   6   3  17      157.80      145.41      3.22 o
   7   3  17       90.36       81.54      2.14 o
   8   3  17       31.73       32.08      1.77 o
   9   3  17       16.74       20.37      1.46 o
  10   3  17       75.04       76.72      3.37 o
  11   3  17       85.27       90.91      2.99 o
 -17   4  17        4.15        1.99      2.10 o
 -16   4  17       26.19       24.45      4.28 o
 -15   4  17       52.64       59.56      3.56 o
 -14   4  17       13.62        8.39      4.14 o
 -13   4  17       14.25       16.03      2.43 o
 -11   4  17        1.08        1.64      1.64 o
 -10   4  17       75.91       79.90      3.45 o
  -9   4  17      108.93      115.88      3.12 o
  -8   4  17      223.77      235.24      7.13 o
  -7   4  17     1573.74     1484.99     14.00 o
  -6   4  17      669.93      621.43      9.71 o
  -5   4  17      760.30      682.63      7.82 o
  -4   4  17      339.08      344.84      4.09 o
  -3   4  17      689.20      676.67      5.56 o
  -2   4  17      782.97      772.08     21.03 o
  -1   4  17       63.25       58.83      1.72 o
   0   4  17      575.42      622.44     14.76 o
   1   4  17       67.24       65.03      1.89 o
   2   4  17        5.18        5.14      0.94 o
   3   4  17      126.87      129.91      2.56 o
   4   4  17      156.70      149.29      4.24 o
   5   4  17       60.72       52.77      1.56 o
   6   4  17      161.88      167.46      2.72 o
   7   4  17       99.73       99.20      1.76 o
   8   4  17        9.72       11.29      0.95 o
   9   4  17       14.47       17.14      1.45 o
  10   4  17       48.02       37.46      2.30 o
 -15   5  17      158.15      171.81      3.73 o
 -14   5  17        2.29        2.23      0.91 o
 -13   5  17       10.20       15.21      3.25 o
 -12   5  17       52.58       55.47      3.91 o
 -11   5  17      110.47      127.63      4.51 o
 -10   5  17      307.97      321.80      4.11 o
  -9   5  17      282.84      282.29      6.11 o
  -8   5  17       30.35       36.62      1.61 o
  -7   5  17      149.77      144.79      4.26 o
  -6   5  17      142.83      136.91      3.83 o
  -5   5  17       15.18       20.97      2.62 o
  -4   5  17      323.30      310.07      4.12 o
  -2   5  17      206.54      233.76      4.42 o
  -1   5  17     1426.00     1520.59     37.09 o
   0   5  17      176.22      172.04      3.35 o
   1   5  17       17.05       22.32      1.48 o
   2   5  17      178.83      178.18      4.41 o
   3   5  17       43.09       41.70      1.57 o
   4   5  17        1.39        0.37      1.30 o
[truncated: 143,574 more chars]
